# Supplementary material for: Reduction/oxidation-phosphorylation control of DNA binding in the bZIP dimerization network
Source: BMC Genomics. 2006 May 4;7:107. doi: 10.1186/1471-2164-7-107 (PMC1479340; doi:10.1186/1471-2164-7-107)
Supplement: Additional File 1 — Multiple alignment in phylip format. [file 1471-2164-7-107-S1.phy]

 136 26
Atf2         PDEKRRKFLE RNRAAASRCR QKRKVW
Atf7         PDERRQRFLE RNRAAASRCR QKRKLW
CreBPa       PDERRRKFLE RNRAAATRCR QKRKVW
Atf3         EDERKKRRRE RNKIAAAKCR NKKKEK
CG11405      DEDRRRRRRE RNKIAATKCR MKKRER
Jdp2         EEERRKRRRE KNKVAAARCR NKKKER
Atf4         KLDKKLKKME QNKTAATRYR QKKRAE
Atf5         RGDRKQKKRD QNKSAALRYR QRKRAE
CG8669       VEDRKIRKKE QNKNAATRYR QKKKLE
XP290732.2   KLDKKLKKME QNKTAATRYR QKKRAE
Atf6         AVLRRQQRMI KNRESACQSR KKKKEY
CG3136       KIYKKYQRMI KNRESASLSR KKRKEY
CreBP1       KLLKRQQRMI KNRESACQSR RKKKEY
Bach1        DCIHDIRRRS KNRIAAQRCR KRKLDC
Bach2        EFIHDVRRRS KNRIAAQRCR KRKLDC
B-Atf        DDVRRVQRRE KNRIAAQKSR QRQTQK
p21-Snft     DDDRKVRRRE KNRVAAQRSR KKQTQK
CG6272       DDPAYKEKRK KNNEAVQRTR EKTKKS
Cebp-g       NSDEYRQRRE RNNMAVKKSR LKSKQK
CG4354       GTDEYRRRRE RNNIAVRKSR EKAKVR
Cebp-a       NSNEYRVRRE RNNIAVRKSR DKAKQR
Cebp-b       HSDEYKIRRE RNNIAVRKSR DKAKMR
Cebp-d       GSPEYRQRRE RNNIAVRKSR DKAKRR
Cebp-e       DSLEYRLRRE RNNIAVRKSR DKAKRR
C/EBP_Podo   GSEEYIVKRE RNNVAVRKSR TKAKLK
Atf1         PQLKREIRLM KNREAARECR RKKKEY
CG6103       QTRKREIRLQ KNREAARECR RKKKEY
Creb1        AARKREVRLM KNREAARECR RKKKEY
CREB_CHLVR   ATRKRELRLY KNREAARECR RKKKEY
CREB_HYDAT   ATRKRELRLY KNREAARECR RKKTHT
CREB_Hyvul   ATRKRELRLY KNREAARECR RKKTHT
CREB_Hyvir   ATRKRELRLY KNREAARECR RKKKEY
Crem         ATRKRELRLM KNREAAKECR RRKKEY
CG14029      KDESYWDRRR RNNEAAKRSR EKRRYN
E4bp4        KDAMYWEKRR KNNEAAKRSR EKRRLN
XP372707.1   KDTVYWEKRR KNNEAAKRSR EKRRLN
CG15509      EEQKRAVRRE RNKQAAARCR KRRVDQ
FosB         EEEKRRVRRE RNKLAAAKCR NRRREL
Fra1         EEERRRVRRE RNKLAAAKCR NRRKEL
Fra2         EEEKRRIRRE RNKLAAAKCR NRRREL
cFos         EEEKRRIRRE RNKMAAAKCR NRRREL
CG2275       EKIKLERKRQ RNRVAASKCR KRKLER
JunB         ERIKVERKRL RNRLAATKCR KRKLER
JunD         ERIKAERKRL RNRIAASKCR KRKLER
cJun         ERIKAERKRM RNRIAASKCR KRKLER
CG10034      VRLKQKRRTL KNRGYAQNCR SKRLHQ
MafA         IRLKQKRRTL KNRGYAQSCR FKRVQQ
MafB         IRLKQKRRTL KNRGYAQSCR YKRVQQ
Nrl          LRLKQRRRTL KNRGYAQACR SKRLQQ
cMaf         IRLKQKRRTL KNRGYAQSCR FKRVQQ
MafL_Podoc   TKLKQRRRLL KNRGYAQTCR SRRIMN
CG17894      SLIRDIRRRG KNKVAAQNCR KRKLDQ
Nfe2-L1      SLIRDIRRRG KNKMAAQNCR KRKLDT
Nfe2-L2      ALIRDIRRRG KNKVAAQNCR KRKLEN
Nfe2-L3      SLIRDIRRRG KNKVAAQNCR KRKLDI
Nfe2-p45     ALVRDIRRRG KNKVAAQNCR KRKLET
Creb3        QILKRVRRKI RNKRSAQESR RKKKVY
Creb4        RVLKKVRRKI RNKQSAQDSR RRKKEY
CrebH        RVLKKIRRKI RNKQSAQESR KKKKEY
CG7450       KSLKKIRRKI KNKISAQESR RKKKEY
Creb3-L2     KALKKIRRKI KNKISAQESR RKKKEY
Oasis        KALKRVRRKI KNKISAQESR RKKKEY
CG17888      KDDKYWARRR KNNIAAKRSR DARRQK
CG4575       KDTAYYERRR KNNAAAKKSR DRRRIK
CG7786       KDAKYFERRK RNNEAAKRSR DARKIR
CG7952       KDAAYYERRR KNNAAAKKSR DRRRIK
Dbp          KDEKYWSRRY KNNEAAKRSR DARRLK
PAR_Hydrac   KTNEYWERRK RNNVAARRSR EERRNK
Hlf          KDDKYWARRR KNNMAAKRSR DARRLK
Tef          KDEKYWTRRK KNNVAAKRSR DARRLK
CG9954       VRMKQRRRTL KNRGYAASCR IKRIEQ
MafF         TRLKQRRRTL KNRGYAASCR VKRVCQ
MafG         VQLKQRRRTL KNRGYAASCR VKRVTQ
MafK         TRLKQRRRTL KNRGYAASCR IKRVTQ
CG9415       WEEKVQRKKL KNRVAAQTSR DRKKAR
Xbp1         PEEKALRRKL KNRVAAQTAR DRKKAR
CGL0F01265   MSDTAARRRR QNREAQRAYR ERKATR
CGL0H04631   DPETRMKRVA QNRAAQKAFR ERKERK
CGL0H08173   KPLRNTKRAA QNRSAQKAFR QRREKY
CGL0I05170   TAWKKARLLE RNRIAASKCR QRKKVA
CGL0K02585   EDEIKARKKA QNRAAQKAFR ERKEAR
CGL0K08668   LLLKALEKRR KNSEASARFR IRKKQR
CGL0K08756   HMSGPNRKRL QNREAQRAYR ERSRNK
CGL0K12540   KEIRKIQRIL RNRKAAQKSR DRKRNY
CGL0L02475   SDDPASLKRA KNTEAARRSR ARKLQR
CGL0M08800   KTKKNTKRAM QNRKAQKAFR QRKEQY
CGL0M10087   GDNIDDKKKA QNRAAQRAFR ERKEAK
DHA0A13739   AAWKKERLLE RNRLAASKCR QRKKHA
DHA0B13761   TGDPMSMKRA RNTEAARRSR ARKLER
DHA0B15785   IDTPASKRKA QNRAAQRAFR ERRAGR
DHA0B16511   SEDLHETKRL KNTIAARRYR ERRQKE
DHA0C10252   GNESELDKRR RNTAASARFR IKKKMK
DHA0D10131   GNSKRKSFLE RNRVAASKCR QRKKQL
DHA0E07139   KEQRRVERIL RNRRAAHASR EKKRKH
DHA0E12210   EEELQMKRKA QNRAAQRAFR ERKETK
DHA0E21780   RPVSGTKRAA QNRSAQKAFR QRKEKY
DHA0F23991   SESSVEDKRK RNTAASARFR IKKKMK
DHA0G02904   EIEPKSKRTA QNRAAQRAYR ERKERK
KL0A01760g   ETEAKDKRTA QNRAAQRAFR ERRERK
KL0B11880g   LIWKQLEKRR KNTEASARFR IRKKQR
KL0B13695g   SEEQIRRKRA LNRAAQKAFR ERKEAR
KL0D08030g   RARKRKEFLE RNRIAASRFR KRKKEY
KL0D14113g   SDDPMAVKRA KNTEAARRSR ARKLQR
KL0D14399g   SSNYAEKRRK QNREAQRAYR ERKANK
KL0E00220g   SSPPKDKRTA QLRKSQKTYR ERRINR
KL0E16929g   KALRNTKRAA QNRNAQRAFR QRREKY
KL0F08976g   KEQRRIERIL RNRRAAHQSR EKKRLH
SPAC1783.0   DQEPSSKRKA QNRAAQRAFR KRKEDH
SPAC21E11.   DDEKRRRILE RNRIAASKFR QKKKEW
SPAC25G10.   RTAAEEDKRR RNTAASARFR IKKKLK
SPBC29B5.0   DEEKRKSFLE RNRQAALKCR QRKKQW
YDR259C      KTLRNTRRAA QNRTAQKAFR QRKEKY
YDR423C      DSEAKSRRTA QNRAAQRAFR DRKEAK
YEL009C      SSDPAALKRA RNTEAARRSR ARKLQR
YER045C      KAWKRARLLE RNRIAASKCR QRKKMS
YFL031W      KEQRRIERIL RNRRAAHQSR EKKRLH
YHL009C      PDDSKAKKKA QNRAAQKAFR ERKEAR
YIL036W      TAWKRARLLE RNRIAASKCR QRKKVA
YIR017C      LDKIKQERRR KNTEASQRFR IRKKQK
YIR018W      NDEELQKKKR QNRDAQRAYR ERKNNK
YL0A21329g   ASDSSAIRRA RNTEAARRSR AKKNEK
YL0B12716g   KEQRRIERIM RNRQAAHASR EKKRRH
YL0B13200g   SDTPPSKRKA QNRAAQRAFR ERRAQR
YL0C16863g   EEEKRKCFLE RNRVAALKCR QRKKQW
YL0D04466g   IKAAEDDKRR RNTAASARFR IKKKMR
YL0D07744g   RPLQTTKRAA QNRAAQRAFR QRKEQY
YL0D09757g   DDDLTTKRKA QNRAAQRAFR ERREQR
YL0E11693g   NDLPPTKRKA QNRAAQRAFR ERRAAR
YL0E27742g   GADSVAVKRA RNTEAARRSR ARKMER
YL0F03388g   TTIPASKRKA QNRAAQRAFR ERKEKH
YL0F27445g   SAAQAERRRA QVRDAQRQYR QRRDNI
YML007W      DPETKQKRTA QNRAAQRAFR ERKERK
YNL167C      QERKRKEFLE RNRVAASKFR KRKKEY
YOL028C      GVDSVEKRRR QNRDAQRAYR ERRTTR
YOR028C      KPLRNTKRAA QNRSAQKAFR QRREKY
YPR199C      LTPPKNKRAA QLRASQNAFR KRKLER
