# Supplementary material for: Reduction/oxidation-phosphorylation control of DNA binding in the bZIP dimerization network
Source: BMC Genomics. 2006 May 4;7:107. doi: 10.1186/1471-2164-7-107 (PMC1479340; doi:10.1186/1471-2164-7-107)
Supplement: Additional File 2 — This file contains the simulations of shuffling several conserved positions (9, 13, 15, 16, 19, 23) in the Basic Region of bZIP proteins, 10,000 times, while retaining the structure of the bZIP dimerization network. [file 1471-2164-7-107-S2.xls]

## Sheet: conservation
CLUSTAL X (1.82)		m	u	l	t	i	p	l	e		s	e	q	u	e	n	c	e		a	l	i	g	n	m	e
BR alignment position	1	2	3	4	5	6	7	8	9	10	11	12	13	14	15	16	17	18	19	20	21	22	23	24	25	26		Colour scheme
																												Blue colour denotes position 19.
ATF2_Am_1	D	Q	L	K	K	K	E	I	L	E	R	N	R	A	S	S	M	R	A	R	A	K	R	K	A	W		Red colour indicates positions, where an amino acid is found in all family members.
ATF2_Ci_1	P	D	I	K	R	Q	R	F	L	E	R	N	R	A	A	A	S	R	C	R	S	K	K	K	N	W		It is possible that several famlies have different amino acids, but each of the amino acids is consreved in all family members
ATF2_Dr_1	P	D	E	R	R	Q	R	F	L	E	R	N	R	A	A	A	S	R	C	R	Q	K	R	K	I	W
ATF2_Dr_2	P	D	E	R	R	R	R	F	L	E	R	N	R	A	A	A	S	R	C	R	Q	K	R	K	V	W		Sequence names
ATF2_Dr_3	P	D	E	R	R	R	K	F	L	E	R	N	R	A	A	A	T	R	C	R	Q	K	R	K	V	W		The first part of the sequence name denotes the family
ATF2_Dr_4	P	D	E	R	R	R	K	F	L	E	R	N	R	A	A	A	T	R	C	R	Q	K	R	K	V	W		The second part denotes the species: Ag (Anopheles gambiae); Am (Apis melifera); Dm (Drosophila melanogaster); Ci (Ciona intestinalis); Dr (Danio rerio); Fr (Fugu rubripes); Gg (Gallus gallus); Hs (Homo sapiens)
ATF2_Fr_1	P	D	E	K	R	R	K	F	L	E	R	N	R	A	A	A	S	R	C	R	Q	K	R	K	V	W
ATF2_Fr_2	P	D	E	R	R	Q	R	F	L	E	R	N	R	A	A	A	S	R	C	R	Q	K	R	K	L	W
ATF2_Fr_3	P	D	E	R	R	R	K	F	L	E	R	N	R	A	A	A	T	R	C	R	Q	K	R	K	V	W
ATF2_Fr_4	P	D	E	R	R	Q	K	F	L	E	R	N	R	A	A	A	T	R	C	R	Q	K	R	K	L	W
ATF2_Gg_1	P	D	E	K	R	R	K	F	L	E	R	N	R	A	A	A	S	R	C	R	Q	K	R	K	V	W
ATF2_Gg_2	P	D	E	R	R	Q	R	F	L	E	R	N	R	A	A	A	S	R	C	R	Q	K	R	K	L	W
ATF2_Gg_3	P	D	E	R	R	R	K	F	L	E	R	N	R	A	A	A	T	R	C	R	Q	K	R	K	V	W
ATF2_Hs_1	P	D	E	K	R	R	K	F	L	E	R	N	R	A	A	A	S	R	C	R	Q	K	R	K	V	W
ATF2_Hs_2	P	D	E	R	R	Q	R	F	L	E	R	N	R	A	A	A	S	R	C	R	Q	K	R	K	L	W
ATF2_Hs_3	P	D	E	R	R	R	K	F	L	E	R	N	R	A	A	A	T	R	C	R	Q	K	R	K	V	W
ATF3_Am_1	D	E	E	R	R	R	R	R	R	E	R	N	K	I	A	A	T	K	C	R	L	K	K	R	E	K
ATF3_Ci_1	T	L	L	K	R	E	R	R	R	E	R	N	K	V	A	A	A	K	C	R	F	K	K	K	I	L
ATF3_Dm_1	D	E	D	R	R	R	R	R	R	E	R	N	K	I	A	A	T	K	C	R	M	K	K	R	E	R
ATF3_Dr_1	E	N	D	R	R	K	R	R	R	E	R	N	K	I	A	A	A	K	C	R	N	K	K	K	E	K
ATF3_Dr_2	D	D	E	R	K	K	R	R	R	E	K	N	K	V	A	A	A	R	C	R	N	R	K	K	E	R
ATF3_Dr_3	E	E	E	R	R	K	R	R	R	E	K	N	K	V	A	A	A	R	C	R	N	K	K	K	E	R
ATF3_Fr_1	P	F	E	P	L	T	S	E	S	L	Q	E	R	V	A	A	A	K	C	R	N	K	K	K	E	K
ATF3_Gg_1	E	D	E	R	K	K	R	R	R	E	R	N	K	I	A	A	A	K	C	R	N	K	K	K	E	K
ATF3_Gg_2	E	E	E	R	R	K	R	R	R	E	K	N	K	V	A	A	A	R	C	R	N	K	K	K	E	R
ATF3_Hs_1	E	D	E	R	K	K	R	R	R	E	R	N	K	I	A	A	A	K	C	R	N	K	K	K	E	K
ATF3_Hs_2	E	E	E	R	R	K	R	R	R	E	K	N	K	V	A	A	A	R	C	R	N	K	K	K	E	R
BATF_Dr_1	D	D	M	R	K	V	M	R	R	E	K	N	R	I	A	A	Q	K	S	R	M	R	Q	T	Q	K
BATF_Dr_2	Q	E	W	N	T	S	D	R	R	E	K	N	R	D	A	A	R	K	S	R	K	K	Q	T	E	K
BATF_Fr_1	D	D	A	K	K	V	M	R	R	E	K	N	R	I	A	A	Q	K	S	R	M	R	Q	T	Q	K
BATF_Gg_1	D	D	M	R	K	V	Q	R	R	E	K	N	R	I	A	A	Q	K	S	R	L	R	Q	T	Q	K
BATF_Gg_2	E	D	D	K	K	V	R	R	R	E	K	N	R	V	A	A	Q	R	S	R	K	K	Q	T	Q	K
BATF_Hs_1	D	D	V	R	R	V	Q	R	R	E	K	N	R	I	A	A	Q	K	S	R	Q	R	Q	T	Q	K
BATF_Hs_2	D	D	D	R	K	V	R	R	R	E	K	N	R	V	A	A	Q	R	S	R	K	K	Q	T	Q	K
FOS_Ag_1	E	E	E	K	R	R	I	R	R	E	R	N	K	Q	A	A	A	R	C	R	R	R	R	E	D	H
FOS_Ci_1	E	A	T	K	R	H	I	R	R	E	R	N	K	I	A	A	A	K	C	R	N	R	R	R	E	L
FOS_Ci_2	E	R	E	R	M	R	V	K	R	E	R	N	R	V	A	A	A	K	C	R	N	R	R	R	E	L
FOS_Dm_1	E	E	Q	K	R	A	V	R	R	E	R	N	K	Q	A	A	A	R	C	R	K	R	R	V	D	Q
FOS_Dr_1	E	E	E	R	K	R	I	R	R	E	R	N	K	L	A	A	A	K	C	R	N	R	R	R	D	L
FOS_Dr_2	E	E	E	K	K	R	I	R	R	E	R	N	K	M	A	A	A	K	C	R	N	R	R	R	E	L
FOS_Dr_3	E	E	E	K	K	R	V	R	R	E	R	N	K	M	A	A	A	K	C	R	N	R	R	R	E	L
FOS_Dr_4	E	E	E	K	R	R	V	R	R	E	R	N	K	L	A	A	A	K	C	R	N	R	R	R	E	L
FOS_Dr_5	E	L	E	R	R	R	I	R	R	E	R	N	K	M	A	A	A	K	C	R	N	R	R	R	E	L
FOS_Dr_6	E	L	E	K	I	R	I	R	R	E	R	N	R	V	A	A	A	R	C	R	D	R	R	R	M	L
FOS_Dr_7	E	E	E	K	R	R	V	R	R	E	R	N	K	L	A	A	A	K	C	R	N	R	R	R	E	L
FOS_Fr_1	E	E	E	K	K	R	I	R	R	E	R	N	K	M	A	A	A	K	C	R	N	R	R	R	E	L
FOS_Fr_2	E	E	E	K	R	R	V	R	R	E	R	N	K	L	A	A	A	K	C	R	N	R	R	R	E	L
FOS_Fr_3	E	L	E	R	R	R	I	R	R	E	R	N	K	M	A	A	A	K	C	R	N	R	R	R	E	L
FOS_Fr_4	E	E	E	K	R	R	V	R	R	E	R	N	K	L	A	A	A	K	C	R	N	R	R	R	E	L
FOS_Gg_1	E	E	E	K	R	R	I	R	R	E	R	N	K	M	A	A	A	K	C	R	N	R	R	R	E	L
FOS_Hs_1	E	E	E	K	R	R	I	R	R	E	R	N	K	M	A	A	A	K	C	R	N	R	R	R	E	L
FOS_Hs_2	E	E	E	K	R	R	V	R	R	E	R	N	K	L	A	A	A	K	C	R	N	R	R	R	E	L
FOS_Hs_3	E	E	E	R	R	R	V	R	R	E	R	N	K	L	A	A	A	K	C	R	N	R	R	K	E	L
FOS_Hs_4	E	E	E	K	R	R	I	R	R	E	R	N	K	L	A	A	A	K	C	R	N	R	R	R	E	L
ATF4_Am_1	I	E	D	K	K	V	R	K	K	E	Q	N	K	N	A	A	T	R	Y	R	Q	K	K	K	Q	E
ATF4_Dm_1	V	E	D	R	K	I	R	K	K	E	Q	N	K	N	A	A	T	R	Y	R	Q	K	K	K	L	E
ATF4_Dr_1	V	E	K	K	K	L	K	K	M	E	Q	N	K	T	A	A	T	R	Y	R	Q	K	K	R	A	E
ATF4_Dr_2	H	G	E	R	K	Q	K	K	R	D	Q	N	K	T	A	A	H	R	Y	R	Q	R	K	R	A	E
ATF4_Dr_3	H	G	E	R	K	Q	K	K	R	D	Q	N	K	S	A	A	H	R	Y	R	Q	R	K	R	A	E
ATF4_Fr_1	V	V	E	K	K	L	K	K	M	E	Q	N	K	T	A	A	T	R	Y	R	Q	K	K	R	V	E
ATF4_Fr_2	G	G	E	R	K	Q	K	K	R	D	Q	N	K	T	A	A	H	R	Y	R	Q	R	K	R	A	E
ATF4_Gg_1	K	I	D	K	K	L	K	K	M	E	Q	N	K	T	A	A	T	R	Y	R	Q	K	K	R	A	E
ATF4_Hs_1	K	L	D	K	K	L	K	K	M	E	Q	N	K	T	A	A	T	R	Y	R	Q	K	K	R	A	E
ATF4_Hs_2	R	G	D	R	K	Q	K	K	R	D	Q	N	K	S	A	A	L	R	Y	R	Q	R	K	R	A	E
ATF4_Hs_3	K	L	D	K	K	L	K	K	M	E	Q	N	K	T	A	A	T	R	Y	R	Q	K	K	R	A	E
CEBP_Ag_1	G	T	D	E	Y	R	R	R	R	E	R	N	N	I	A	V	R	K	S	R	E	K	A	K	V	R
CEBP_Am_1	A	S	D	E	Y	R	R	R	R	E	R	N	N	I	A	V	R	K	S	R	E	K	A	K	V	R
CEBP_Ci_1	G	S	K	E	Y	V	Q	K	R	E	R	N	N	V	A	V	R	R	S	R	D	K	A	K	R	K
CEBP_Dm_1	G	T	D	E	Y	R	R	R	R	E	R	N	N	I	A	V	R	K	S	R	E	K	A	K	V	R
CEBP_Dr_1	H	S	P	E	Y	R	Q	R	R	E	R	N	N	I	A	V	R	K	S	R	D	K	A	K	Q	R
CEBP_Dr_2	D	S	A	E	Y	R	Q	R	R	E	R	N	N	I	A	V	R	K	S	R	D	K	A	R	R	R
CEBP_Dr_3	D	S	D	E	Y	R	Q	R	R	E	R	N	N	L	A	V	R	K	S	R	D	K	A	K	M	R
CEBP_Fr_1	L	S	V	E	Y	R	Q	R	R	E	R	N	N	I	A	V	R	K	S	R	D	K	A	K	R	R
CEBP_Fr_2	D	S	E	E	Y	R	I	R	R	E	R	N	N	L	A	V	R	K	S	R	D	K	A	K	M	R
CEBP_Fr_3	D	S	P	E	Y	R	L	R	R	E	R	N	N	I	A	V	R	K	S	R	D	K	A	R	R	R
CEBP_Gg_1	N	S	N	E	Y	R	V	R	R	E	R	N	N	I	A	V	R	K	S	R	D	K	A	K	Q	R
CEBP_Gg_2	H	S	D	E	Y	K	L	R	R	E	R	N	N	I	A	V	R	K	S	R	D	K	A	K	M	R
CEBP_Hs_1	N	S	N	E	Y	R	V	R	R	E	R	N	N	I	A	V	R	K	S	R	D	K	A	K	Q	R
CEBP_Hs_2	H	S	D	E	Y	K	I	R	R	E	R	N	N	I	A	V	R	K	S	R	D	K	A	K	M	R
CEBP_Hs_3	G	S	P	E	Y	R	Q	R	R	E	R	N	N	I	A	V	R	K	S	R	D	K	A	K	R	R
CEBP_Hs_4	D	S	L	E	Y	R	L	R	R	E	R	N	N	I	A	V	R	K	S	R	D	K	A	K	R	R
CEBPG_Ag_1	E	D	D	E	Y	R	R	K	R	D	R	N	N	Q	A	V	K	R	S	R	V	K	S	K	M	K
CEBPG_Am_1	D	D	E	D	Y	R	R	R	R	D	R	N	N	Q	A	V	K	R	S	R	V	K	S	K	L	R
CEBPG_Ci_1	D	Q	D	D	Y	V	K	R	R	Q	R	N	N	I	A	V	K	K	S	R	E	K	S	R	E	K
CEBPG_Dm_1	D	D	P	A	Y	K	E	K	R	K	K	N	N	E	A	V	Q	R	T	R	E	K	T	K	K	S
CEBPG_Fr_1	D	S	E	E	Y	R	M	R	R	E	R	N	N	L	A	V	K	K	S	R	M	R	S	K	Q	K
CEBPG_Gg_1	N	S	D	E	Y	R	Q	R	R	E	R	N	N	M	A	V	K	K	S	R	L	K	S	K	Q	K
CEBPG_Hs_1	N	S	D	E	Y	R	Q	R	R	E	R	N	N	M	A	V	K	K	S	R	L	K	S	K	Q	K
E4BP4_Ag_1	K	D	D	S	Y	W	D	R	R	R	R	N	N	E	A	A	K	R	S	R	E	K	R	R	F	N
E4BP4_Am_1	K	D	D	S	Y	W	D	R	R	R	R	N	N	E	A	A	K	R	S	R	E	K	R	R	F	N
E4BP4_Ci_1	K	N	K	D	Y	W	V	R	R	R	K	N	N	E	A	A	R	R	S	R	E	K	R	R	M	N
E4BP4_Dm_1	K	D	E	S	Y	W	D	R	R	R	R	N	N	E	A	A	K	R	S	R	E	K	R	R	Y	N
E4BP4_Dr_1	K	D	A	S	Y	W	E	K	R	R	K	N	N	E	A	A	K	R	S	R	E	K	R	R	L	N
E4BP4_Fr_1	K	D	D	L	Y	W	E	K	R	R	K	N	N	E	A	A	K	R	S	R	E	K	R	K	M	N
E4BP4_Fr_2	K	D	N	C	Y	W	E	K	R	R	K	N	N	E	A	A	K	R	S	R	E	K	R	R	V	N
E4BP4_Gg_1	K	D	A	M	Y	W	E	K	R	R	K	N	N	E	A	A	K	R	S	R	E	K	R	R	L	N
E4BP4_Gg_2	K	D	N	M	Y	W	E	K	R	R	K	N	N	E	A	A	K	R	S	R	E	K	R	R	L	N
E4BP4_Hs_1	K	D	A	M	Y	W	E	K	R	R	K	N	N	E	A	A	K	R	S	R	E	K	R	R	L	N
E4BP4_Hs_2	K	D	T	V	Y	W	E	K	R	R	K	N	N	E	A	A	K	R	S	R	E	K	R	R	L	N
PAR_Ag_1	K	D	D	K	Y	W	A	R	R	R	K	N	N	M	A	A	K	R	S	R	D	A	R	R	M	K
PAR_Ag_2	K	D	S	A	Y	Y	E	R	R	K	K	N	N	A	A	A	K	K	S	R	D	R	R	R	I	K
PAR_Am_1	K	D	D	K	Y	W	A	R	R	R	K	N	N	M	A	A	K	R	S	R	D	A	R	R	M	K
PAR_Am_2	K	D	A	A	Y	W	E	R	R	R	R	N	N	E	A	A	K	R	S	R	D	A	R	R	A	K
PAR_Ci_1	K	D	V	K	Y	W	N	R	R	N	K	N	N	V	A	A	K	R	S	R	E	A	R	R	I	K
PAR_Dm_1	K	D	D	K	Y	W	A	R	R	R	K	N	N	I	A	A	K	R	S	R	D	A	R	R	Q	K
PAR_Dm_2	K	D	T	A	Y	Y	E	R	R	R	K	N	N	A	A	A	K	K	S	R	D	R	R	R	I	K
PAR_Dm_3	K	D	A	K	Y	F	E	R	R	K	R	N	N	E	A	A	K	R	S	R	D	A	R	K	I	R
PAR_Dm_4	K	D	A	A	Y	Y	E	R	R	R	K	N	N	A	A	A	K	K	S	R	D	R	R	R	I	K
PAR_Dr_1	Q	D	D	K	Y	W	C	R	R	L	K	N	N	E	A	A	K	R	S	R	D	A	R	R	L	K
PAR_Dr_2	K	D	E	K	Y	W	S	R	R	C	K	N	N	E	A	A	K	R	S	R	D	A	R	R	L	K
PAR_Dr_3	K	D	E	K	Y	W	A	R	R	R	K	N	N	V	A	A	K	R	S	R	D	A	R	R	L	K
PAR_Dr_4	K	D	D	K	Y	W	S	R	R	K	K	N	N	V	A	A	K	R	S	R	D	A	R	R	L	K
PAR_Dr_5	K	D	D	K	Y	W	Q	R	R	K	K	N	N	V	A	A	K	R	S	R	D	A	R	R	L	K
PAR_Fr_1	Q	D	E	K	Y	W	T	R	R	H	K	N	N	E	A	A	K	R	S	R	D	A	R	R	L	K
PAR_Fr_2	K	D	E	K	Y	W	N	R	R	A	K	N	N	E	A	A	K	R	S	R	D	A	R	R	L	K
PAR_Fr_3	K	D	D	K	Y	W	A	R	R	R	K	N	N	L	A	A	K	R	S	R	Y	A	R	R	V	K
PAR_Fr_4	K	D	E	R	Y	W	A	R	R	R	K	N	N	V	A	A	K	R	S	R	D	A	R	R	L	K
PAR_Fr_5	K	D	D	K	Y	W	Q	R	R	K	K	N	N	M	A	A	K	R	S	R	D	A	R	R	L	K
PAR_Gg_1	K	D	D	K	Y	W	A	R	R	R	K	N	N	M	A	A	K	R	S	R	D	A	R	R	L	K
PAR_Hs_1	K	D	E	K	Y	W	S	R	R	Y	K	N	N	E	A	A	K	R	S	R	D	A	R	R	L	K
PAR_Hs_2	K	D	D	K	Y	W	A	R	R	R	K	N	N	M	A	A	K	R	S	R	D	A	R	R	L	K
PAR_Hs_3	K	D	E	K	Y	W	T	R	R	K	K	N	N	V	A	A	K	R	S	R	D	A	R	R	L	K
ATF6_Am_1	K	A	L	K	R	Q	Q	R	M	I	K	N	R	E	S	A	C	L	S	R	K	K	K	K	E	Y
ATF6_Ci_1	R	A	M	K	R	Q	Q	R	M	I	K	N	R	E	A	A	C	Q	S	R	Q	R	R	K	E	Y
ATF6_Dm_1	K	I	Y	K	K	Y	Q	R	M	I	K	N	R	E	S	A	S	L	S	R	K	K	R	K	E	Y
ATF6_Dr_1	N	A	S	R	R	Q	Q	R	M	I	K	N	R	E	S	A	S	L	S	R	K	K	K	K	E	Y
ATF6_Dr_2	K	V	L	K	R	Q	Q	R	M	I	K	N	R	E	S	A	C	Q	S	R	K	K	K	K	E	Y
ATF6_Fr_1	K	V	L	K	R	Q	Q	R	M	I	K	N	R	E	S	A	C	Q	S	R	K	K	K	K	E	Y
ATF6_Gg_1	N	V	L	R	R	Q	Q	R	M	I	K	N	R	E	S	A	F	Q	S	R	K	K	K	K	E	Y
ATF6_Hs_1	A	V	L	R	R	Q	Q	R	M	I	K	N	R	E	S	A	C	Q	S	R	K	K	K	K	E	Y
ATF6_Hs_2	K	L	L	K	R	Q	Q	R	M	I	K	N	R	E	S	A	C	Q	S	R	R	K	K	K	E	Y
BACH_Ci_1	T	A	I	H	E	I	R	R	R	G	K	N	R	I	A	A	Q	R	C	R	K	R	K	M	D	C
BACH_Dr_1	E	F	I	H	D	V	R	R	R	S	K	N	R	I	A	A	Q	R	C	R	K	R	K	L	D	C
BACH_Dr_2	D	F	I	H	D	M	R	R	R	S	K	N	R	I	A	A	Q	R	C	R	K	R	K	L	D	C
BACH_Dr_3	D	A	V	H	D	I	R	R	R	S	K	N	R	I	A	A	R	R	C	R	K	R	K	L	D	C
BACH_Fr_1	E	F	V	H	D	M	R	R	R	S	K	N	R	L	A	A	Q	R	C	R	K	R	K	L	D	C
BACH_Gg_1	D	C	I	H	D	I	R	R	R	S	K	N	R	I	A	A	Q	R	C	R	K	R	K	L	D	C
BACH_Gg_2	E	F	I	H	D	V	R	R	R	S	K	N	R	I	A	A	Q	R	C	R	K	R	K	L	D	C
BACH_Hs_1	D	C	I	H	D	I	R	R	R	S	K	N	R	I	A	A	Q	R	C	R	K	R	K	L	D	C
BACH_Hs_2	E	F	I	H	D	V	R	R	R	S	K	N	R	I	A	A	Q	R	C	R	K	R	K	L	D	C
CREB_Ag_1	Q	S	R	K	R	E	M	R	L	Q	K	N	R	E	A	A	R	E	C	R	R	K	K	K	E	Y
CREB_Ci_1	A	S	R	K	R	E	L	R	L	M	K	N	R	E	A	A	K	D	C	R	L	K	K	K	E	Y
CREB_Dm_1	Q	T	R	K	R	E	I	R	L	Q	K	N	R	E	A	A	R	E	C	R	R	K	K	K	E	Y
CREB_Dr_1	P	Q	M	K	R	E	I	R	L	A	K	N	R	E	A	A	R	E	C	R	R	K	K	K	E	Y
CREB_Dr_2	A	T	R	K	R	E	V	R	L	M	K	N	R	E	A	A	R	E	C	R	R	K	K	K	E	Y
CREB_Fr_1	V	K	R	E	I	R	L	A	K	N	R	Q	V	E	A	A	R	E	C	R	R	K	K	K	E	Y
CREB_Fr_2	V	T	R	K	R	E	V	R	L	M	K	N	R	E	A	A	R	E	C	R	R	K	K	K	E	Y
CREB_Fr_3	I	T	R	K	R	E	V	R	L	M	K	N	R	E	A	A	R	E	C	R	R	K	K	K	E	Y
CREB_Gg_1	P	Q	L	K	R	E	I	R	L	M	K	N	R	E	A	A	R	E	C	R	R	K	K	K	E	Y
CREB_Gg_2	A	T	R	K	R	E	L	R	L	M	K	N	R	E	A	A	R	E	C	R	R	K	K	K	E	Y
CREB_Gg_3	A	A	R	K	R	E	V	R	L	M	K	N	R	E	A	A	R	E	C	R	R	K	K	K	E	Y
CREB_Hs_1	P	Q	L	K	R	E	I	R	L	M	K	N	R	E	A	A	R	E	C	R	R	K	K	K	E	Y
CREB_Hs_2	A	A	R	K	R	E	V	R	L	M	K	N	R	E	A	A	R	E	C	R	R	K	K	K	E	Y
CREB_Hs_3	A	T	R	K	R	E	L	R	L	M	K	N	R	E	A	A	K	E	C	R	R	R	K	K	E	Y
JUN_Ag_1	E	R	I	K	L	E	R	K	R	L	R	N	R	V	A	A	S	K	C	R	K	R	K	L	E	R
JUN_Am_1	E	R	I	K	L	E	R	K	R	Q	R	N	R	V	A	A	S	K	C	R	R	R	K	L	E	R
JUN_Ci_1	E	L	I	K	S	E	R	K	R	L	R	N	R	V	A	A	S	K	C	R	K	R	K	L	E	R
JUN_Dm_1	E	K	I	K	L	E	R	K	R	Q	R	N	R	V	A	A	S	K	C	R	K	R	K	L	E	R
JUN_Dr_1	E	R	I	K	A	E	R	K	R	M	R	N	R	I	A	A	S	K	C	R	K	R	K	L	E	R
JUN_Dr_2	E	R	I	K	A	E	R	K	R	L	R	N	R	L	A	A	T	K	C	R	R	R	K	L	E	R
JUN_Dr_3	E	R	I	K	A	E	R	K	K	L	R	N	R	I	A	A	S	K	C	R	K	R	K	L	E	R
JUN_Fr_1	E	R	I	K	A	E	R	K	R	M	R	N	R	I	A	A	S	K	C	R	K	R	K	L	E	R
JUN_Fr_2	E	R	I	K	A	E	R	K	R	L	R	N	R	I	A	A	S	K	C	R	R	R	K	L	E	R
JUN_Fr_3	E	R	I	K	A	E	R	K	R	M	R	N	R	V	A	A	S	K	C	R	K	R	K	L	E	R
JUN_Fr_4	E	R	I	K	A	E	R	K	K	L	R	N	R	I	A	A	S	K	C	R	K	R	K	L	E	R
JUN_Gg_1	E	R	I	K	A	E	R	K	R	M	R	N	R	I	A	A	S	K	C	R	K	R	K	L	E	R
JUN_Gg_2	E	R	L	K	A	E	R	K	R	L	R	N	R	I	A	A	S	K	C	R	R	R	K	L	E	R
JUN_Hs_1	E	R	I	K	A	E	R	K	R	M	R	N	R	I	A	A	S	K	C	R	K	R	K	L	E	R
JUN_Hs_2	E	R	I	K	V	E	R	K	R	L	R	N	R	L	A	A	T	K	C	R	K	R	K	L	E	R
JUN_Hs_3	E	R	I	K	A	E	R	K	R	L	R	N	R	I	A	A	S	K	C	R	K	R	K	L	E	R
NFE2_Ag_1	S	L	I	R	D	I	R	R	R	G	K	N	K	V	A	A	Q	N	C	R	K	R	K	L	D	Q
NFE2_Ci_1	T	L	I	K	D	I	R	R	R	G	K	N	K	V	A	A	Q	N	C	R	K	R	K	I	E	T
NFE2_Dm_1	S	L	I	R	D	I	R	R	R	G	K	N	K	V	A	A	Q	N	C	R	K	R	K	L	D	Q
NFE2_Dr_1	S	L	I	R	D	I	R	R	R	G	K	N	K	M	A	A	Q	N	C	R	K	R	K	L	D	T
NFE2_Dr_2	A	L	V	R	D	I	R	R	R	G	K	N	K	V	A	A	Q	N	C	R	K	R	K	L	E	N
NFE2_Dr_3	T	L	I	R	D	I	R	R	R	G	K	N	K	M	A	A	Q	N	C	R	R	R	K	L	D	V
NFE2_Fr_1	A	L	I	R	D	I	R	R	R	G	K	N	K	L	A	A	Q	N	C	R	K	R	K	L	D	T
NFE2_Fr_2	A	L	V	Q	D	I	R	R	R	G	K	N	K	V	A	A	Q	N	C	R	K	R	K	M	E	N
NFE2_Fr_3	A	L	V	Q	D	I	R	R	R	G	K	N	K	V	A	A	Q	N	C	R	K	R	K	M	E	N
NFE2_Fr_4	T	L	I	K	D	I	R	R	R	G	K	N	K	V	A	A	Q	N	C	R	K	R	K	M	D	V
NFE2_Fr_5	A	L	V	R	D	I	R	R	R	G	K	N	K	V	A	A	Q	N	C	R	K	R	K	L	E	S
NFE2_Fr_6	T	L	L	R	D	I	R	R	R	G	K	N	K	L	A	A	Q	N	C	R	K	R	K	L	D	A
NFE2_Gg_1	S	L	I	R	D	I	R	R	R	G	K	N	K	M	V	A	Q	N	C	R	K	R	K	L	D	T
NFE2_Gg_2	A	L	I	R	D	I	R	R	R	G	K	N	K	V	A	A	Q	N	C	R	K	R	K	L	E	N
NFE2_Hs_1	S	L	I	R	D	I	R	R	R	G	K	N	K	M	A	A	Q	N	C	R	K	R	K	L	D	T
NFE2_Hs_2	A	L	I	R	D	I	R	R	R	G	K	N	K	V	A	A	Q	N	C	R	K	R	K	L	E	N
NFE2_Hs_3	S	L	I	R	D	I	R	R	R	G	K	N	K	V	A	A	Q	N	C	R	K	R	K	L	D	I
NFE2_Hs_4	A	L	V	R	D	I	R	R	R	G	K	N	K	V	A	A	Q	N	C	R	K	R	K	L	E	T
OASB_Ag_1	R	E	L	K	R	I	R	R	K	I	R	N	K	I	S	A	Q	D	S	R	K	R	K	K	E	Y
OASB_Am_1	R	E	L	K	R	I	R	R	K	I	R	N	K	I	S	A	Q	D	S	R	K	R	K	K	E	Y
OASB_Ci_1	R	V	L	K	K	V	R	R	K	I	R	N	K	K	S	A	M	A	S	R	Q	K	K	K	D	Y
OASB_Dr_1	R	I	L	K	K	I	R	R	K	I	R	N	K	Q	S	A	Q	E	S	R	K	K	K	K	E	Y
OASB_Fr_1	R	V	L	K	K	I	R	R	K	I	R	N	K	Q	S	A	Q	E	S	R	K	K	K	K	E	Y
OASB_Fr_2	R	T	L	K	R	I	R	R	K	I	R	N	K	Q	S	A	Q	E	S	R	K	K	K	K	V	Y
OASB_Gg_1	R	L	L	K	K	V	R	R	K	I	R	N	K	Q	S	A	Q	D	S	R	R	R	K	K	I	Y
OASB_Gg_2	R	V	L	K	K	I	R	R	K	I	R	N	K	Q	S	A	Q	E	S	R	K	K	K	K	E	Y
OASB_Hs_1	Q	I	L	K	R	V	R	R	K	I	R	N	K	R	S	A	Q	E	S	R	R	K	K	K	V	Y
OASB_Hs_2	R	V	L	K	K	V	R	R	K	I	R	N	K	Q	S	A	Q	D	S	R	R	R	K	K	E	Y
OASB_Hs_3	R	V	L	K	K	I	R	R	K	I	R	N	K	Q	S	A	Q	E	S	R	K	K	K	K	E	Y
OASIS_Ag_1	K	S	L	K	K	I	R	R	K	I	K	N	K	I	S	A	Q	E	S	R	R	K	K	K	E	Y
OASIS_Am_1	K	S	L	K	K	V	R	R	K	I	K	N	K	I	S	A	Q	E	S	R	R	K	K	K	E	Y
OASIS_Dm_1	K	S	L	K	K	I	R	R	K	I	K	N	K	I	S	A	Q	E	S	R	R	K	K	K	E	Y
OASIS_Gg_1	K	V	L	K	K	I	R	R	K	I	K	N	K	I	S	A	Q	E	S	R	R	K	K	K	E	Y
OASIS_Hs_1	K	A	L	K	K	I	R	R	K	I	K	N	K	I	S	A	Q	E	S	R	R	K	K	K	E	Y
OASIS_Hs_2	K	A	L	K	R	V	R	R	K	I	K	N	K	I	S	A	Q	E	S	R	R	K	K	K	E	Y
L-MAF_Ci_1	M	A	L	K	Q	R	R	R	T	L	K	N	R	G	Y	A	Q	S	C	R	T	K	R	V	M	Q
L-MAF_Dm_1	V	R	L	K	Q	K	R	R	T	L	K	N	R	G	Y	A	Q	N	C	R	S	K	R	L	H	Q
L-MAF_Dr_1	I	R	L	K	Q	K	R	R	T	L	K	N	R	G	Y	A	Q	S	C	R	Y	K	R	V	Q	Q
L-MAF_Dr_2	I	R	L	K	Q	K	R	R	T	L	K	N	R	G	Y	A	Q	S	C	R	Y	K	R	V	Q	Q
L-MAF_Dr_3	I	R	L	K	Q	K	R	R	T	L	K	N	R	G	Y	A	Q	S	C	R	F	K	R	V	Q	Q
L-MAF_Dr_4	I	R	L	K	Q	K	R	R	T	L	K	N	R	G	Y	A	Q	S	C	R	H	K	R	V	Q	Q
L-MAF_Fr_1	I	R	L	K	Q	K	R	R	T	L	K	N	R	G	Y	A	Q	S	C	R	Y	K	R	V	Q	Q
L-MAF_Fr_2	I	R	L	K	Q	K	R	R	T	L	K	N	R	G	Y	A	Q	S	C	R	F	K	R	V	Q	Q
L-MAF_Fr_3	I	R	L	K	Q	K	R	R	T	L	K	N	R	G	Y	A	Q	S	C	R	F	K	R	V	Q	Q
L-MAF_Fr_4	M	R	L	K	Q	K	R	R	T	L	K	N	R	G	Y	A	Q	S	C	R	Y	K	R	V	Q	Q
L-MAF_Gg_1	I	R	L	K	Q	N	R	R	T	L	K	N	R	G	Y	A	Q	S	C	R	Y	K	R	V	Q	Q
L-MAF_Gg_2	I	R	L	K	Q	K	R	R	T	L	K	N	R	G	Y	A	Q	S	C	R	Y	K	R	V	Q	Q
L-MAF_Hs_1	I	R	L	K	Q	K	R	R	T	L	K	N	R	G	Y	A	Q	S	C	R	F	K	R	V	Q	Q
L-MAF_Hs_2	I	R	L	K	Q	K	R	R	T	L	K	N	R	G	Y	A	Q	S	C	R	F	K	R	V	Q	Q
L-MAF_Hs_3	I	R	L	K	Q	K	R	R	T	L	K	N	R	G	Y	A	Q	S	C	R	Y	K	R	V	Q	Q
L-MAF_Hs_4	L	R	L	K	Q	R	R	R	T	L	K	N	R	G	Y	A	Q	A	C	R	S	K	R	L	Q	Q
S-MAF_Ag_1	V	R	M	K	Q	R	R	R	T	L	K	N	R	G	Y	A	A	S	C	R	I	K	R	I	E	Q
S-MAF_Am_1	V	R	M	K	Q	R	R	R	T	L	K	N	R	G	Y	A	A	S	C	R	I	K	R	I	E	Q
S-MAF_Ci_1	R	R	L	K	Q	R	R	R	T	L	K	N	R	G	Y	A	A	S	C	R	I	K	R	L	T	Q
S-MAF_Dm_1	V	R	M	K	Q	R	R	R	T	L	K	N	R	G	Y	A	A	S	C	R	I	K	R	I	E	Q
S-MAF_Dr_1	L	Q	L	K	Q	R	R	R	T	L	K	N	R	G	Y	A	A	S	C	R	V	K	R	V	T	H
S-MAF_Dr_2	L	Q	L	K	Q	R	R	R	T	L	K	N	R	G	Y	A	A	S	C	R	V	K	R	V	T	Q
S-MAF_Dr_3	V	R	L	K	Q	R	R	R	T	L	K	N	R	G	Y	A	A	S	C	R	I	K	R	V	T	Q
S-MAF_Fr_1	L	Q	L	K	Q	R	R	R	T	L	K	N	R	G	Y	A	A	S	C	R	V	K	R	V	T	Q
S-MAF_Fr_2	Q	K	L	K	Q	R	R	R	T	L	K	N	R	G	Y	A	A	S	C	R	V	K	R	V	S	Q
S-MAF_Gg_1	A	R	L	K	Q	R	R	R	T	L	K	N	R	G	Y	A	A	S	C	R	V	K	R	V	C	Q
S-MAF_Gg_2	I	R	L	K	Q	R	R	R	T	L	K	N	R	G	Y	A	A	S	C	R	I	K	R	V	T	Q
S-MAF_Hs_1	T	R	L	K	Q	R	R	R	T	L	K	N	R	G	Y	A	A	S	C	R	V	K	R	V	C	Q
S-MAF_Hs_2	V	Q	L	K	Q	R	R	R	T	L	K	N	R	G	Y	A	A	S	C	R	V	K	R	V	T	Q
S-MAF_Hs_3	T	R	L	K	Q	R	R	R	T	L	K	N	R	G	Y	A	A	S	C	R	I	K	R	V	T	Q
XBP1_Ag_1	W	E	E	K	I	Q	R	K	K	L	K	N	R	V	A	A	Q	T	S	R	D	R	K	K	A	K
XBP1_Am_1	W	E	E	K	L	Q	R	K	K	L	K	N	R	V	A	A	Q	T	S	R	D	R	K	K	A	K
XBP1_Ci_1	T	E	E	K	V	M	R	R	K	L	K	N	R	V	A	A	Q	T	A	R	D	R	K	K	V	R
XBP1_Ci_2	I	E	D	K	E	L	R	K	K	L	R	N	R	Q	S	A	L	A	A	R	E	R	K	K	A	R
XBP1_Ci_3	V	D	E	K	E	L	R	K	K	L	R	N	R	E	S	A	Q	R	A	R	D	R	Q	K	A	R
XBP1_Dm_1	W	E	E	K	V	Q	R	K	K	L	K	N	R	V	A	A	Q	T	S	R	D	R	K	K	A	R
XBP1_Dr_1	P	E	E	K	A	L	R	R	K	L	K	N	R	V	A	A	Q	T	A	R	D	R	K	K	A	K
XBP1_Fr_1	P	E	E	K	A	L	R	R	K	L	K	N	R	V	A	A	Q	T	A	R	D	R	K	K	A	K
XBP1_Fr_2	P	E	E	K	A	L	R	R	K	L	K	N	R	V	A	A	Q	T	A	R	D	R	K	K	A	K
XBP1_Gg_1	P	E	E	K	A	L	R	R	K	L	K	N	R	V	A	A	Q	S	A	R	D	R	K	K	A	R
XBP1_Hs_1	P	E	E	K	A	L	R	R	K	L	K	N	R	V	A	A	Q	T	A	R	D	R	K	K	A	R
Number of families with totally conserved amino acid (for any given family) in this position	4	2	4	8	8	4	9	11	15	12	13	17	16	7	15	18	7	8	16	19	5	11	15	8	5	11
We further explored positions with a conservation profile similar to that of position 19; that is, positions where a given amino acid is conserved in all family members in more than 15 families (we allowed for one family less than position 19).
Positions 12 and 20 were not further analysed in the shuffling, because the same amino acid was conserved across all families
position	9	12	13	15	16	19	20	23
ATF2_Hs_3	L	N	R	A	A	C	R	R
ATF3_Hs_2	R	N	K	A	A	C	R	K
BATF_Hs_2	R	N	R	A	A	S	R	Q
FOS_Hs_4	R	N	K	A	A	C	R	R
ATF4_Hs_3	M	N	K	A	A	Y	R	K
CEBP_Hs_4	R	N	N	A	V	S	R	A
CEBPG_Hs_1	R	N	N	A	V	S	R	S
E4BP4_Hs_2	R	N	N	A	A	S	R	R
E4BPL_Ci_2	R	N	N	A	C	S	R	R
PAR_Hs_3	R	N	N	A	A	S	R	R
ATF6_Hs_2	M	N	R	S	A	S	R	K
BACH_Hs_2	R	N	R	A	A	C	R	K
CREB_Hs_3	L	N	R	A	A	C	R	K
JUN_Hs_3	R	N	R	A	A	C	R	K
NFE2_Hs_4	R	N	K	A	A	C	R	K
OASB_Hs_3	K	N	K	S	A	S	R	K
OASIS_Hs_2	K	N	K	S	A	S	R	K
L-MAF_Hs_4	T	N	R	Y	A	C	R	R
S-MAF_Hs_3	T	N	R	Y	A	C	R	R
XBP1_Hs_1	K	N	R	A	A	A	R	K
families with totally conserved this position within the family	15	17	16	15	18	16	19	15

## Sheet: p9runA10000
Types of observed inter-family interactions											KK	KL	KM	KR	KT	LL	LM	LR	LT	MM	MR	MT	RR	RT	TT
OASIS	KK	OASIS-B		Observed types of interfamily dimers		SIMULATION					1	1	2	8	0	0	2	2	0	0	3	1	8	5	0
ATF6	KM	XBP1		KK	1	1 OR LESS	9117/10000	1 OR MORE	4686/10000		0	2	1	7	1	1	2	2	2	0	3	2	8	2	0
E4BP4	KR	OASIS		KL	0	0 OR LESS	2873/10000				1	2	0	6	2	0	0	6	0	0	3	0	9	4	0
E4BP4	KR	OASIS-B		KM	1	1 OR LESS	6662/10000	1 OR MORE	7096/10000		1	3	0	6	3	1	0	3	2	0	3	0	6	5	0
ATF2	LM	ATF4		KR	2	2 OR LESS	672/10000	2 OR MORE	9803/10000		0	0	1	7	1	0	1	1	1	0	1	0	14	6	0
ATF2	LR	ATF3		KT	0		2866/10000				0	3	0	5	1	1	0	7	1	1	3	0	8	2	1
ATF2	LR	BATF		LL	0		8087/10000				2	4	3	6	0	0	1	5	0	0	4	1	4	3	0
ATF2	LR	C/EBP		LM	1	1 OR LESS	8286/10000	1 OR MORE	5580/10000		1	4	0	2	2	1	0	6	3	1	0	0	8	4	1
ATF2	LR	C/EBP-G		LR	7	7 OR LESS	9578/10000	7 OR MORE	997/10000		1	0	0	3	0	0	1	7	0	0	3	1	15	2	0
CREB	LR	E4BP4		LT	1	1 OR LESS	8242/10000	1 OR MORE	5652/10000		1	1	0	5	1	0	1	4	1	0	5	1	13	0	0
ATF2	LR	FOS		MM	0		8097/10000				0	1	0	3	2	0	2	5	0	1	10	0	9	0	0
ATF2	LR	JUN		MR	6	6 OR LESS	9047/10000	6 OR MORE	1975/10000		0	0	0	9	1	1	0	5	0	0	2	1	12	2	0
ATF2	LT	S-MAF		MT	0		4357/10000				0	3	1	4	1	0	0	4	1	0	7	1	8	3	0
ATF3	MR	ATF4		RR	8	8 OR LESS	5209/10000	8 OR MORE	6227/10000		0	0	0	6	1	0	0	6	2	0	4	2	7	4	1
ATF4	MR	BATF		RT	6	6 OR LESS	9075/10000	6 OR MORE	1982/10000		0	1	1	4	0	0	1	5	1	0	1	2	7	9	1
ATF4	MR	C/EBP		TT	0		8125/10000				0	1	0	5	2	1	1	2	1	1	7	1	6	5	0
ATF4	MR	C/EBP-G									0	0	3	6	2	0	0	3	0	0	5	1	6	7	0
ATF4	MR	FOS									0	1	0	5	1	0	1	5	1	1	6	2	5	5	0
ATF4	MR	NFE2									1	0	3	11	0	0	1	1	1	0	5	0	8	2	0
BATF	RR	C/EBP									0	0	1	6	2	0	2	3	1	0	4	2	7	4	1
ATF3	RR	C/EBP-G									1	2	1	6	0	1	0	6	0	0	4	0	9	3	0
BATF	RR	C/EBP-G									1	1	1	5	2	0	0	4	1	0	5	1	5	6	1
C/EBP	RR	C/EBP-G									1	2	1	9	2	0	1	4	0	0	3	0	6	4	0
ATF3	RR	JUN									1	1	0	5	3	0	1	5	1	0	2	1	10	3	0
BATF	RR	JUN									1	1	1	8	1	0	0	5	1	0	5	0	6	4	0
FOS	RR	JUN									0	0	1	3	1	0	0	5	0	0	4	2	17	0	0
C/EBP-G	RR	PAR									1	4	0	10	1	1	0	6	2	0	1	1	5	1	0
BACH	RT	L-MAF									0	0	0	4	0	0	0	9	0	0	2	2	14	2	0
FOS	RT	L-MAF									0	2	2	3	1	0	1	4	0	0	5	0	13	2	0
BACH	RT	S-MAF									1	2	1	6	2	0	2	5	1	0	3	1	5	4	0
BATF	RT	S-MAF									0	1	2	4	2	0	0	4	2	0	2	1	10	5	0
JUN	RT	S-MAF									0	1	0	4	0	0	2	5	0	0	6	1	12	2	0
NFE2	RT	S-MAF									2	3	0	4	1	0	2	3	0	0	5	1	8	4	0
											2	1	2	2	0	0	1	3	1	1	8	2	7	3	0
											1	1	1	4	2	1	0	7	1	0	1	0	9	5	0
OASB	K										2	3	2	8	3	0	1	2	2	0	1	1	6	2	0
OASIS	K										1	0	1	6	1	1	1	0	1	0	8	2	7	4	0
XBP1	K										0	0	0	2	1	0	1	8	1	1	6	0	7	6	0
ATF2	L										0	0	1	7	2	0	0	2	1	1	5	1	9	4	0
CREB	L										0	4	1	4	1	0	2	3	0	1	6	1	9	1	0
ATF4	M										1	2	1	6	3	0	1	4	1	0	3	0	6	5	0
ATF6	M										0	2	1	3	0	1	1	9	1	0	3	1	6	5	0
ATF3	R										1	1	1	6	2	1	0	4	3	0	2	1	6	4	1
BACH	R										1	1	0	8	0	0	1	4	1	0	4	0	9	4	0
BATF	R										0	1	2	4	0	0	1	2	2	0	2	0	11	8	0
CEBP	R										0	1	1	6	1	0	0	5	0	0	4	0	9	6	0
CEBPG	R										0	2	1	4	1	0	1	3	0	0	6	1	9	5	0
E4BP4	R										2	2	1	7	1	0	2	4	0	0	2	0	8	4	0
FOS	R										0	2	1	8	2	0	0	0	1	0	4	0	10	5	0
JUN	R										2	2	1	8	0	0	2	4	1	0	3	2	8	0	0
NFE2	R										0	0	0	3	1	0	2	8	0	0	5	0	12	2	0
PAR	R										0	2	1	5	1	1	1	7	1	0	0	1	7	6	0
L-MAF	T										1	0	2	3	1	0	1	5	2	0	3	1	10	4	0
S-MAF	T										1	2	1	9	1	0	1	6	0	0	2	1	8	1	0
											1	2	0	7	2	0	0	5	0	1	0	0	11	4	0
											1	0	0	7	0	1	0	0	0	0	7	2	6	8	1
											1	3	1	8	2	1	1	3	0	0	1	0	9	3	0
											0	0	1	8	2	0	0	1	2	0	3	1	10	5	0
											0	0	1	6	0	0	1	6	2	0	7	0	8	2	0
											0	1	1	7	3	0	0	2	0	1	3	1	8	6	0
											1	2	1	2	4	0	1	6	2	0	3	1	5	5	0
											0	1	2	4	1	0	1	6	0	0	1	0	12	5	0
											0	2	0	3	0	0	0	3	0	0	5	2	11	6	1
											1	1	1	7	2	0	1	2	0	0	3	2	5	7	1
											1	1	1	4	0	0	0	3	0	0	7	1	11	4	0
											0	2	0	7	1	1	0	8	1	1	0	0	8	3	1
											0	1	0	5	3	0	0	4	2	0	4	0	7	6	1
											0	2	1	4	2	0	1	6	1	0	5	0	7	4	0
											2	0	1	5	2	0	1	3	1	0	2	1	9	6	0
											0	1	2	2	1	1	0	2	0	0	3	2	11	7	1
											0	1	0	8	2	0	1	2	1	0	1	0	11	6	0
											1	1	1	4	2	0	1	4	1	0	2	1	12	3	0
											1	0	0	11	3	0	1	3	0	0	2	0	6	6	0
											0	1	2	8	0	0	1	7	1	0	6	0	6	1	0
											1	1	2	4	1	0	2	3	2	0	5	3	6	2	1
											0	1	2	1	1	0	1	5	2	0	4	1	11	4	0
											2	3	0	10	0	0	0	5	0	0	2	1	8	2	0
											1	1	0	6	1	0	0	2	2	0	3	1	10	6	0
											0	1	0	6	0	0	0	8	0	1	0	0	13	4	0
											0	2	4	5	2	1	0	5	2	0	2	1	6	3	0
											0	2	1	4	1	0	3	5	0	0	8	0	7	2	0
											0	1	1	4	1	0	2	4	1	1	3	2	8	5	0
											1	0	2	7	1	0	0	2	1	0	6	2	7	3	1
											0	0	1	4	2	0	1	5	1	0	5	1	9	3	1
											0	2	2	3	1	1	2	3	2	0	5	2	5	4	1
											1	2	2	9	1	0	0	5	0	0	1	1	7	4	0
											0	1	0	5	1	0	0	4	1	1	3	0	16	1	0
											0	1	0	7	1	0	1	6	0	0	1	1	13	2	0
											0	3	0	2	0	1	0	0	0	1	9	1	12	4	0
											1	1	1	8	4	0	0	2	0	0	3	1	8	3	1
											1	2	1	6	2	0	0	3	1	0	3	1	7	6	0
											1	0	0	2	1	0	1	5	1	0	4	1	9	8	0
											3	0	4	6	1	0	0	3	1	1	3	1	8	2	0
											1	0	0	8	1	0	0	1	1	0	4	2	10	5	0
											1	1	0	4	2	0	0	8	0	0	2	1	13	1	0
											1	1	3	7	2	0	0	2	2	0	2	1	10	2	0
											1	2	1	4	1	1	1	5	2	0	5	0	7	3	0
											0	1	0	3	2	0	1	5	2	1	3	0	11	4	0
											3	2	2	7	0	0	1	2	0	0	3	0	5	8	0
											0	1	1	3	2	0	0	0	2	1	10	0	12	1	0
											0	0	2	8	1	0	1	1	0	1	7	2	7	3	0
											0	1	2	4	2	1	3	4	2	0	3	1	7	3	0
											1	1	0	3	0	1	4	2	1	1	5	2	9	3	0
											0	2	1	7	1	1	2	4	0	0	5	0	4	6	0
											1	1	1	2	0	0	0	2	0	1	6	3	10	6	0
											1	1	2	8	0	0	2	2	0	0	2	0	12	3	0
											0	0	1	5	1	0	0	2	1	0	5	2	11	4	1
											1	1	2	9	0	0	0	3	2	1	0	0	9	5	0
											0	1	1	4	3	0	0	3	0	0	8	1	8	4	0
											0	1	3	7	0	1	1	2	1	0	3	1	11	2	0
											0	1	1	8	2	0	0	7	0	0	3	0	7	4	0
											0	1	1	3	0	0	0	2	0	0	1	1	18	6	0
											1	1	1	4	2	0	1	6	0	1	3	0	7	6	0
											0	0	0	4	1	1	0	8	3	1	0	0	10	5	0
											1	0	0	6	0	0	1	4	1	0	2	0	10	7	1
											0	1	1	5	0	0	0	1	0	0	10	1	7	7	0
											1	1	2	8	3	0	0	1	1	0	3	0	10	3	0
											1	0	1	2	1	0	1	6	0	0	3	1	7	9	1
											0	2	1	4	2	0	1	5	1	0	1	0	7	8	1
											1	1	2	10	2	0	1	4	0	0	2	2	5	3	0
											1	1	0	7	2	0	2	2	1	0	4	2	4	6	1
											3	1	3	10	1	0	0	2	0	0	1	1	10	1	0
											0	0	0	4	1	0	3	6	0	1	9	0	7	2	0
											0	0	0	2	1	0	0	7	3	1	2	0	11	6	0
											1	1	1	3	2	1	0	10	2	0	2	0	7	3	0
											0	2	1	8	1	0	1	7	0	0	6	0	5	2	0
											0	1	2	8	0	0	1	5	1	0	6	0	6	2	1
											0	0	3	5	1	0	0	3	0	0	4	1	8	8	0
											1	4	2	4	2	1	1	3	1	1	3	1	7	2	0
											1	1	1	8	0	0	1	3	2	0	4	2	7	3	0
											2	0	3	5	1	0	0	2	1	1	7	0	9	2	0
											0	2	1	9	2	0	1	5	0	0	4	0	8	1	0
											1	0	2	6	2	0	0	3	0	0	2	2	9	5	1
											0	1	1	3	0	0	0	3	2	0	4	1	11	6	1
											0	3	2	5	1	1	0	4	0	1	6	0	6	4	0
											1	0	1	6	0	0	1	5	1	1	7	1	5	4	0
											3	1	2	8	0	0	1	4	1	0	4	1	7	1	0
											0	1	2	5	1	0	0	3	0	0	3	2	9	7	0
											0	1	0	3	0	0	2	4	0	0	1	1	17	3	1
											1	1	0	4	0	1	1	5	2	0	3	1	8	5	1
											1	0	1	3	0	0	0	2	0	0	6	2	12	6	0
											0	1	2	6	2	0	0	1	1	0	6	0	8	6	0
											0	0	2	5	1	0	0	2	0	0	2	1	13	7	0
											0	1	0	5	1	0	2	7	2	0	4	0	10	1	0
											1	1	1	3	1	0	1	1	1	0	6	0	16	1	0
											0	1	0	8	0	1	2	4	3	0	4	3	3	4	0
											0	0	2	8	2	1	0	2	0	0	6	1	7	4	0
											1	0	1	6	3	1	0	0	0	1	6	3	6	4	1
											2	2	0	6	1	0	0	6	1	0	3	0	8	4	0
											0	2	1	2	1	0	2	3	1	0	3	4	8	5	1
											0	0	0	4	0	0	0	5	2	0	4	2	8	7	1
											1	0	2	4	2	0	0	3	0	0	4	1	9	7	0
											0	3	1	5	0	0	0	5	1	0	2	0	14	2	0
											0	1	2	8	1	0	1	4	1	1	3	1	7	3	0
											0	1	0	5	1	0	0	5	1	0	5	0	11	4	0
											0	0	2	6	2	0	0	2	1	1	4	1	11	3	0
											0	0	0	3	2	1	0	2	0	1	8	0	12	4	0
											1	0	2	1	1	0	0	6	0	0	2	0	14	6	0
											1	4	2	6	1	0	1	6	0	0	2	0	8	2	0
											1	1	0	6	1	1	2	5	2	0	5	1	4	4	0
											1	1	1	6	2	0	0	4	0	0	3	1	8	6	0
											0	0	1	4	0	1	2	9	1	0	5	1	8	1	0
											1	0	4	9	1	0	0	2	1	0	5	1	6	3	0
											1	0	0	5	2	0	1	7	0	0	2	0	14	1	0
											0	0	3	6	1	0	1	6	0	0	3	1	10	2	0
											1	0	3	3	4	0	0	2	0	0	5	2	7	5	1
											1	0	3	5	0	1	0	0	0	1	8	1	8	4	1
											1	3	2	8	1	0	1	2	0	0	3	1	8	3	0
											0	0	1	3	1	1	0	5	2	0	5	2	9	4	0
											0	1	1	6	2	1	0	4	2	0	3	0	5	7	1
											1	2	3	3	0	0	3	4	0	1	4	2	5	5	0
											0	1	0	8	1	0	1	0	1	0	4	2	11	4	0
											1	0	1	8	1	0	0	1	2	0	5	0	13	0	1
											0	2	3	9	0	0	2	3	0	0	3	0	9	2	0
											1	1	1	5	4	0	0	4	0	0	5	0	7	5	0
											1	0	0	2	2	0	0	6	2	0	6	0	9	5	0
											0	2	1	6	0	1	1	6	0	0	5	0	9	2	0
											0	1	0	8	2	0	0	4	1	0	3	0	8	6	0
											0	2	0	7	1	1	0	9	0	0	2	2	8	1	0
											1	2	2	6	1	0	3	4	2	0	3	1	5	3	0
											0	1	2	3	0	0	0	3	1	0	8	2	8	5	0
											1	2	1	9	1	0	1	2	1	0	3	0	9	3	0
											0	2	0	6	2	1	2	5	2	0	2	2	4	5	0
											3	0	4	5	2	0	0	2	0	0	7	1	6	3	0
											1	2	2	8	2	0	0	1	0	0	4	1	9	3	0
											0	2	1	8	1	0	1	4	1	0	5	2	6	2	0
											0	0	0	9	1	0	1	4	0	0	1	1	12	4	0
											1	0	0	10	2	0	2	1	1	0	4	1	6	5	0
											0	0	1	6	1	0	1	8	1	0	1	1	13	0	0
											1	1	2	6	0	1	2	4	0	0	6	2	7	1	0
											3	0	2	4	4	0	1	1	0	0	4	1	7	5	1
											0	0	1	7	1	1	1	2	2	0	5	2	8	3	0
											1	2	2	5	1	0	1	4	0	0	6	1	6	4	0
											0	0	0	4	1	0	1	6	2	0	4	2	9	4	0
											0	2	1	7	0	0	1	2	1	0	6	1	6	6	0
											2	0	1	2	1	0	1	6	1	0	5	1	6	6	1
											0	2	1	3	1	0	1	5	1	1	8	1	7	2	0
											0	0	1	3	0	1	1	6	2	0	4	2	10	3	0
											1	1	1	3	0	1	2	5	2	0	4	0	7	6	0
											1	2	1	5	0	0	2	5	1	1	5	0	6	4	0
											1	2	1	10	1	0	1	4	0	0	0	1	9	2	1
											0	2	0	5	1	0	2	4	1	1	3	3	7	4	0
											0	0	1	7	2	0	0	3	2	0	5	2	8	3	0
											1	1	1	4	1	1	0	5	1	0	4	1	8	5	0
											1	3	1	8	0	0	2	5	1	0	2	1	8	1	0
											1	3	1	6	2	0	2	2	1	0	0	0	11	4	0
											1	0	2	6	2	0	0	3	0	0	2	1	10	6	0
											0	0	1	5	3	0	0	3	0	0	5	2	7	7	0
											1	1	2	5	1	0	0	3	0	1	6	2	8	3	0
											1	1	4	6	1	0	2	1	2	1	2	2	6	4	0
											0	1	0	3	0	0	2	5	2	1	7	0	7	5	0
											0	0	1	4	3	0	2	4	1	0	3	1	7	6	1
											3	0	1	10	0	0	0	3	0	0	5	0	8	3	0
											1	3	0	9	2	0	0	5	0	0	3	0	6	4	0
											0	1	1	5	1	0	0	5	2	0	3	1	8	6	0
											1	0	1	8	3	0	1	2	0	0	4	0	7	6	0
											1	2	0	7	2	0	0	5	0	0	4	0	7	5	0
											0	0	2	5	2	0	1	2	0	0	4	1	9	6	1
											0	3	1	9	2	0	1	4	0	0	4	0	8	1	0
											0	1	1	4	0	0	1	3	0	0	6	2	14	0	1
											2	0	1	8	0	1	0	2	1	1	1	0	12	4	0
											1	1	1	6	2	0	2	6	0	0	3	0	7	4	0
											0	1	2	6	3	0	0	5	2	0	4	1	5	4	0
											0	3	0	7	2	0	0	6	0	0	2	0	9	4	0
											0	1	2	6	2	0	1	2	1	0	2	1	12	3	0
											0	2	3	7	3	0	2	2	1	0	3	2	5	3	0
											2	0	1	11	2	0	0	4	0	0	2	1	7	3	0
											0	3	2	8	2	1	1	3	3	0	2	1	3	4	0
											1	1	0	5	1	1	0	6	2	1	3	0	7	4	1
											0	0	0	10	0	1	0	0	0	0	3	2	16	1	0
											2	0	2	5	0	0	1	5	1	0	5	0	9	3	0
											0	1	1	6	1	0	2	5	0	1	5	0	9	2	0
											0	2	0	8	2	0	0	4	3	0	2	0	7	5	0
											0	2	0	5	3	0	0	4	2	0	5	0	4	7	1
											0	2	2	3	1	1	0	9	0	0	2	1	12	0	0
											0	0	2	5	0	0	2	5	2	0	1	0	10	6	0
											0	0	0	7	0	0	1	1	1	1	1	0	19	2	0
											0	0	2	7	2	0	0	4	1	1	5	2	4	5	0
											3	3	1	7	2	0	0	2	1	0	5	0	6	2	1
											0	2	1	5	1	0	1	4	1	0	5	0	9	4	0
											0	3	2	9	0	1	2	7	0	0	2	0	4	3	0
											1	1	2	8	1	0	1	2	0	0	3	2	9	3	0
											1	1	0	5	1	0	0	3	2	0	6	0	10	4	0
											0	2	3	7	0	0	1	6	0	0	5	0	6	3	0
											1	0	0	4	1	1	3	6	2	0	7	1	3	4	0
											0	2	1	5	1	1	0	6	1	0	2	0	10	4	0
											0	0	1	8	0	0	1	3	1	0	6	1	6	6	0
											0	0	1	6	1	0	0	4	1	0	1	1	12	6	0
											1	0	0	8	3	0	0	2	2	0	2	0	12	3	0
											0	1	0	2	1	1	2	3	2	0	6	1	11	3	0
											2	2	2	10	0	0	0	3	0	0	2	0	9	3	0
											0	0	0	10	2	1	2	1	0	0	1	0	10	6	0
											1	4	0	10	0	1	0	5	0	0	0	3	8	0	1
											0	1	0	4	2	1	2	6	1	1	7	0	6	2	0
											1	2	2	10	0	0	2	4	0	0	2	0	7	2	1
											0	2	1	6	1	0	2	4	2	0	3	1	5	5	1
											1	3	0	6	4	0	2	3	1	0	5	0	6	2	0
											1	3	1	7	3	0	1	3	0	0	1	0	11	2	0
											0	1	3	5	1	0	2	7	0	1	4	0	7	2	0
											1	0	1	2	3	0	0	3	0	0	8	1	9	5	0
											0	3	1	7	2	0	0	3	1	0	2	0	7	7	0
											0	0	3	3	2	0	0	1	1	0	6	1	9	7	0
											1	3	2	9	0	0	0	5	0	0	2	1	8	2	0
											0	3	1	4	3	1	1	4	2	0	4	1	6	3	0
											0	0	2	4	0	0	1	2	1	0	4	1	12	6	0
											0	1	1	6	2	0	1	2	0	0	5	1	11	3	0
											0	3	2	7	2	0	2	4	1	0	4	1	3	4	0
											0	1	1	6	1	0	1	6	1	0	6	0	5	5	0
											0	1	0	4	0	0	0	3	0	1	7	0	15	2	0
											0	1	2	8	1	0	0	4	2	0	3	0	7	5	0
											0	1	0	7	0	1	1	5	2	0	4	1	8	3	0
											0	1	2	5	1	1	1	2	1	0	2	1	9	6	1
											0	1	0	4	1	1	1	7	1	0	6	0	10	1	0
											0	1	1	4	1	0	2	3	2	0	1	2	11	5	0
											0	0	0	6	1	0	2	3	1	0	5	1	10	4	0
											0	2	0	5	1	0	1	1	0	0	1	1	17	4	0
											1	0	3	7	0	1	0	1	2	0	5	0	11	2	0
											1	1	1	10	0	0	0	1	1	0	4	1	12	1	0
											1	0	1	5	0	0	2	4	0	0	5	1	12	2	0
											0	2	1	5	1	0	0	1	0	0	4	2	11	6	0
											0	1	0	8	1	0	1	4	0	0	2	0	13	2	1
											2	0	0	8	1	0	1	2	0	0	1	0	13	5	0
											1	2	2	5	1	0	1	3	1	0	5	2	6	3	1
											1	5	0	4	1	1	0	6	1	0	3	0	7	4	0
											1	2	5	7	1	1	0	2	1	0	5	0	5	3	0
											0	2	1	6	2	0	0	3	0	0	3	2	7	7	0
											2	1	0	9	0	0	2	2	1	0	7	0	7	2	0
											1	0	2	9	3	1	0	0	2	0	0	1	11	3	0
											0	1	1	3	2	0	1	6	0	0	3	0	15	1	0
											1	2	0	10	2	0	0	3	1	0	3	0	7	4	0
											0	2	0	3	0	0	2	3	0	1	8	1	7	6	0
											0	2	1	5	3	0	1	4	2	0	4	1	5	4	1
											0	1	0	7	1	1	1	6	2	0	5	0	5	4	0
											1	1	1	6	0	0	0	7	2	0	2	0	7	6	0
											0	0	3	6	2	0	2	1	2	0	5	2	7	3	0
											1	1	1	8	1	0	0	3	0	0	6	2	9	1	0
											2	4	3	4	0	1	2	4	1	1	3	1	5	2	0
											0	2	4	4	0	0	2	3	1	1	4	2	8	2	0
											1	1	4	9	0	0	0	1	2	1	4	0	10	0	0
											1	1	0	3	0	1	2	6	4	0	3	0	7	4	1
											1	4	0	8	2	0	0	5	1	0	2	0	7	2	1
											1	2	1	6	0	0	1	5	1	0	3	0	12	1	0
											1	0	1	1	0	0	0	5	1	0	4	4	9	6	1
											0	1	0	4	1	0	0	4	1	0	5	0	12	5	0
											0	0	0	2	2	0	1	2	0	1	12	0	10	3	0
											0	1	0	4	0	0	1	5	2	0	4	1	10	5	0
											1	2	1	8	1	0	0	3	1	0	4	1	9	2	0
											1	1	6	8	1	0	2	2	1	1	3	1	3	3	0
											1	2	0	6	2	0	1	5	1	0	6	0	7	2	0
											1	0	1	3	1	0	0	10	0	0	1	0	14	2	0
											1	1	0	4	1	0	1	8	1	0	3	1	7	5	0
											0	2	2	5	1	0	1	6	0	0	2	0	9	5	0
											0	1	1	3	0	0	2	8	1	0	3	0	8	6	0
											0	1	4	8	2	0	0	1	1	1	5	1	4	5	0
											1	1	2	4	4	0	1	2	2	1	4	2	5	3	1
											0	0	0	5	2	1	2	3	3	0	4	1	8	3	1
											1	1	3	8	1	0	0	5	1	1	0	1	5	6	0
											1	0	1	6	1	0	2	5	1	0	5	0	8	3	0
											0	2	1	8	3	0	0	4	0	0	4	0	6	5	0
											0	2	0	8	1	0	0	3	1	0	1	1	14	2	0
											2	3	3	6	0	0	2	4	1	0	2	1	6	3	0
											0	1	1	4	2	0	1	6	1	0	4	1	6	6	0
											1	4	2	4	2	1	1	3	2	0	1	1	7	4	0
											1	0	0	3	2	0	0	5	2	0	3	0	7	9	1
											0	0	2	6	1	0	0	1	2	1	6	0	13	1	0
											0	0	0	3	1	0	1	2	2	0	7	2	9	5	1
											0	1	1	6	1	0	0	8	0	0	2	0	13	1	0
											0	0	0	8	2	0	2	1	1	1	1	0	17	0	0
											0	1	1	5	0	0	1	6	0	1	7	0	10	0	1
											0	1	1	10	1	0	0	1	0	0	4	1	9	5	0
											1	1	0	8	0	0	1	4	1	0	3	1	10	3	0
											1	2	2	6	1	0	0	1	0	0	3	0	10	7	0
											0	2	1	5	0	0	0	4	0	1	6	1	12	1	0
											3	0	2	7	2	0	0	2	1	0	5	2	8	1	0
											1	0	0	9	4	1	1	1	0	0	2	0	6	8	0
											0	4	1	6	2	1	0	4	2	0	3	0	6	4	0
											0	1	1	3	0	0	1	7	0	0	2	1	16	1	0
											0	2	3	3	2	0	1	5	1	0	3	1	8	4	0
											1	3	0	8	1	1	1	5	0	0	2	0	8	3	0
											1	0	1	7	0	0	0	4	1	0	3	2	8	6	0
											0	2	1	1	1	0	0	5	0	0	6	0	15	1	1
											1	2	1	9	2	0	0	0	1	0	4	1	8	4	0
											1	1	0	9	2	1	1	2	1	0	6	1	4	4	0
											0	2	1	6	0	0	1	6	3	0	3	1	8	2	0
											1	1	2	7	0	0	0	2	0	0	7	0	10	3	0
											0	1	1	6	2	0	0	3	0	1	5	2	8	3	1
											0	1	2	6	0	0	2	7	0	1	3	0	9	2	0
											1	0	0	4	1	1	0	5	2	0	2	0	10	6	1
											1	3	2	5	1	0	1	7	0	1	4	0	7	1	0
											1	1	0	1	2	0	0	4	0	0	7	1	13	3	0
											0	2	2	5	0	0	1	6	1	0	2	0	13	1	0
											0	1	1	7	2	0	1	4	0	0	3	1	9	4	0
											0	1	0	6	1	0	1	7	0	0	2	1	12	2	0
											1	1	0	5	1	0	1	5	1	0	7	1	5	5	0
											0	0	1	7	1	0	1	1	0	0	2	0	10	9	1
											0	1	2	3	2	0	2	6	0	0	3	0	13	0	1
											0	1	0	6	1	0	0	4	2	0	2	1	11	5	0
											0	0	1	8	1	0	1	3	0	0	1	1	13	3	1
											1	1	1	0	0	0	1	2	0	0	5	1	11	10	0
											0	1	0	4	0	0	1	2	0	0	3	1	14	7	0
											1	0	3	9	1	1	0	2	0	0	3	0	11	2	0
											1	0	2	7	0	0	1	5	0	0	6	0	8	3	0
											0	0	1	4	1	1	1	10	0	0	4	1	10	0	0
											0	1	0	6	2	1	1	4	1	0	4	0	10	3	0
											1	2	1	7	2	0	1	2	1	0	2	0	7	7	0
											2	3	0	7	2	0	0	4	1	0	4	1	4	5	0
											1	1	1	6	5	0	1	3	0	0	5	1	6	3	0
											1	0	0	7	1	0	2	1	0	0	1	0	12	8	0
											1	2	2	5	2	0	2	3	0	0	3	2	6	5	0
											0	1	1	6	2	0	1	1	0	0	2	0	9	9	1
											1	0	1	1	0	0	1	5	2	0	6	0	12	4	0
											1	3	1	4	3	1	2	6	1	0	6	1	2	2	0
											3	0	0	13	0	0	1	0	2	0	1	1	11	1	0
											0	1	2	10	1	0	2	2	0	0	5	0	6	4	0
											1	2	1	3	0	0	1	6	1	0	4	1	8	5	0
											1	1	0	7	1	0	0	5	1	0	2	1	8	5	1
											0	0	1	6	1	0	2	2	0	0	2	1	12	6	0
											0	1	1	6	0	0	0	4	1	1	1	0	8	9	1
											0	3	1	6	0	0	1	4	0	0	6	0	9	3	0
											1	0	1	11	0	0	0	3	0	0	0	1	14	2	0
											0	1	1	5	0	0	0	5	1	1	8	0	9	2	0
											3	3	2	5	1	1	4	4	0	0	3	0	6	1	0
											0	2	1	4	2	0	1	5	2	0	3	1	7	4	1
											0	1	0	6	1	1	0	8	2	0	2	0	10	2	0
											0	1	2	4	2	0	2	3	2	0	2	2	9	4	0
											2	2	4	8	2	0	2	1	2	0	2	0	7	1	0
											1	0	0	3	0	1	2	8	0	0	5	1	10	2	0
											0	2	1	1	1	0	0	0	1	0	8	0	12	7	0
											0	1	1	7	0	0	0	0	1	0	6	1	15	1	0
											1	1	2	4	1	1	4	6	2	0	4	0	4	3	0
											0	0	0	9	1	1	0	0	0	1	3	0	7	10	1
											0	1	1	4	1	0	0	5	1	0	3	3	9	5	0
											1	1	1	12	0	0	0	5	1	0	0	1	10	1	0
											0	0	1	5	1	0	1	5	2	0	2	0	10	5	1
											1	1	0	4	1	0	0	5	0	0	5	1	9	5	1
											0	1	2	4	0	0	1	5	0	0	7	0	10	3	0
											0	2	1	7	1	0	0	3	1	0	7	1	7	3	0
											1	3	0	7	3	0	0	2	0	1	0	0	13	3	0
											0	2	0	3	1	0	1	4	1	0	1	1	15	4	0
											1	1	0	9	2	0	1	5	1	0	1	2	8	2	0
											2	3	3	3	1	0	1	5	1	1	6	1	6	0	0
											0	0	1	6	1	0	2	5	1	0	3	0	13	1	0
											1	0	2	3	2	1	0	6	2	0	2	0	9	5	0
											0	0	0	5	1	0	0	4	3	1	2	0	11	5	1
											1	2	3	4	2	1	1	1	1	0	6	2	5	4	0
											0	1	1	5	2	1	1	5	2	0	2	1	8	4	0
											0	2	0	5	0	0	0	5	2	1	7	1	7	3	0
											2	1	0	6	2	0	1	2	2	1	1	0	9	5	1
											1	0	0	10	3	0	0	3	0	0	1	1	9	4	1
											0	0	0	5	0	0	2	5	0	0	6	2	7	5	1
											1	1	2	5	2	0	0	3	0	1	6	2	6	3	1
											0	2	2	7	2	1	2	3	2	1	1	0	5	4	1
											0	1	2	5	1	0	1	5	1	0	5	0	8	4	0
											1	1	1	6	2	0	1	3	2	0	2	2	8	4	0
											0	2	0	9	0	0	0	5	0	0	3	1	10	3	0
											1	1	0	1	0	0	0	3	1	0	7	1	15	3	0
											1	2	1	5	2	1	0	6	2	0	2	1	6	4	0
											1	1	2	7	3	0	1	3	0	0	4	1	8	2	0
											0	1	1	6	1	0	2	4	1	0	5	1	8	3	0
											0	0	1	7	2	0	2	4	0	0	7	0	9	1	0
											0	1	0	7	1	0	0	4	0	0	5	1	8	6	0
											1	1	1	6	0	1	1	8	0	0	4	0	7	3	0
											2	3	2	6	3	0	1	5	1	0	2	0	6	2	0
											0	2	1	3	2	0	0	2	1	0	2	0	15	5	0
											0	2	0	7	1	0	1	5	0	0	0	1	14	2	0
											1	0	0	4	1	1	2	8	2	0	4	0	6	4	0
											1	2	1	8	0	1	0	3	0	0	4	0	10	2	1
											0	0	1	6	2	1	1	2	0	0	1	0	9	9	1
											1	0	0	4	1	0	2	7	0	1	6	0	10	1	0
											1	0	2	4	1	1	0	4	1	0	4	0	11	4	0
											0	2	2	5	2	1	3	3	1	0	6	1	5	2	0
											1	4	0	8	1	1	0	4	1	0	2	0	8	2	1
											2	0	2	11	0	1	0	0	2	0	2	1	11	1	0
											0	1	0	5	2	0	1	6	0	0	4	1	8	5	0
											1	0	0	1	1	0	0	2	0	1	9	0	15	3	0
											1	2	1	6	3	0	0	2	0	0	5	2	6	5	0
											1	3	3	4	1	0	2	4	1	0	3	2	7	2	0
											0	2	1	5	1	0	0	3	0	0	4	1	13	2	1
											1	0	0	4	0	0	0	4	3	1	8	0	8	4	0
											2	3	0	9	0	1	0	4	0	0	1	2	9	1	1
											2	0	5	8	0	0	1	2	0	1	4	0	6	4	0
											1	2	1	7	2	0	1	4	1	0	2	0	6	5	1
											1	0	2	6	1	1	0	0	0	0	7	1	11	3	0
											0	2	1	4	1	1	1	6	1	0	4	1	11	0	0
											1	1	1	7	1	0	0	2	0	0	4	1	9	6	0
											0	1	0	3	0	0	1	0	2	0	6	1	15	4	0
											0	0	0	4	1	1	1	5	1	0	4	0	10	6	0
											2	2	1	7	1	0	0	4	2	0	6	1	6	1	0
											0	1	3	6	1	0	0	2	0	0	3	2	12	3	0
											0	0	1	4	2	1	1	3	1	0	2	0	14	4	0
											1	0	2	2	1	1	0	4	1	0	3	1	8	9	0
											0	2	1	2	0	0	0	1	0	0	6	1	11	9	0
											2	1	0	8	2	0	1	3	2	0	2	1	8	3	0
											1	2	1	9	0	0	0	4	1	0	2	1	11	1	0
											0	2	1	4	0	0	1	4	1	0	7	0	8	5	0
											1	2	2	2	1	0	0	3	0	1	3	0	13	5	0
											0	1	3	6	1	0	2	4	0	0	4	0	7	5	0
											0	0	1	8	0	0	0	1	2	0	5	0	13	3	0
											1	0	0	5	1	0	2	5	2	1	6	0	9	1	0
											0	0	2	3	1	0	1	2	1	0	0	0	13	9	1
											0	0	1	3	1	1	1	6	2	0	2	1	11	4	0
											1	1	0	11	1	0	0	5	0	0	2	0	9	3	0
											2	3	1	4	3	1	0	4	2	0	1	1	6	5	0
											0	0	1	2	2	1	2	7	0	0	6	1	7	4	0
											0	1	0	5	1	0	3	2	1	0	2	1	10	7	0
											3	0	0	11	4	0	0	3	0	0	3	0	5	3	1
											1	0	1	8	1	0	1	2	0	0	8	0	9	1	1
											0	3	2	7	1	0	2	5	0	0	5	0	7	1	0
											0	0	0	4	0	0	1	6	0	0	5	1	7	8	1
											0	0	2	5	1	0	0	4	2	0	5	1	8	5	0
											1	0	0	12	0	0	0	2	1	0	3	0	12	1	1
											1	4	1	8	0	0	0	6	0	0	1	0	9	3	0
											3	3	1	6	3	1	1	4	1	0	1	0	5	4	0
											0	1	2	7	0	0	2	5	1	0	0	0	9	6	0
											0	1	1	5	1	0	1	3	0	0	5	1	9	6	0
											0	1	1	5	1	0	0	1	2	0	4	0	14	4	0
											0	0	1	6	0	0	2	5	0	0	5	1	11	2	0
											1	1	2	6	1	0	0	5	1	0	3	1	7	5	0
											2	0	0	14	0	0	1	3	0	0	2	0	10	0	1
											0	1	1	5	1	0	1	7	1	0	4	1	8	3	0
											0	1	2	5	2	0	1	2	1	0	5	1	8	5	0
											0	2	0	6	1	0	1	2	0	0	5	2	9	5	0
											0	1	2	8	1	0	1	5	0	1	4	2	5	3	0
											0	3	5	2	2	0	3	3	1	0	3	1	8	1	1
											2	0	2	11	0	0	1	0	2	0	4	0	9	1	1
											0	1	2	6	2	0	1	4	0	0	0	0	10	7	0
											1	2	1	10	1	1	1	8	0	0	2	1	3	2	0
											1	2	0	10	1	0	0	3	0	0	2	1	9	4	0
											1	3	0	7	0	0	0	5	2	0	2	1	9	2	1
											1	2	2	5	0	0	2	4	1	1	5	0	8	2	0
											0	0	2	6	3	1	0	2	0	0	4	2	9	3	1
											1	0	2	10	0	0	0	3	0	0	6	0	10	0	1
											0	1	0	8	1	0	1	5	1	0	3	0	10	3	0
											2	0	3	6	2	0	0	2	1	0	6	1	6	4	0
											3	2	3	4	6	0	0	3	0	0	3	0	6	2	1
											1	1	1	7	2	0	0	4	1	0	3	1	7	5	0
											1	3	1	7	0	0	0	6	3	0	3	0	8	1	0
											2	1	2	7	3	0	0	2	0	0	4	2	6	4	0
											1	0	1	3	0	0	0	2	1	0	5	1	13	6	0
											0	0	2	7	0	1	0	0	2	0	9	1	9	2	0
											0	1	0	4	0	0	0	2	1	1	5	2	11	5	1
											0	1	1	5	1	1	3	3	2	1	5	1	4	5	0
											1	3	1	4	3	1	2	4	1	0	5	0	6	1	1
											1	1	1	6	2	0	1	6	1	0	3	0	8	3	0
											1	2	1	6	1	0	1	5	1	0	4	1	6	4	0
											1	1	4	4	0	0	0	6	0	1	5	2	8	1	0
											2	0	1	6	3	0	0	7	0	0	3	0	6	5	0
											2	2	1	5	2	0	2	4	1	0	3	2	8	1	0
											0	2	2	7	0	0	1	4	3	0	4	1	4	4	1
											2	0	0	12	2	0	1	1	2	0	3	0	7	3	0
											1	1	0	7	2	0	1	3	1	0	2	0	7	8	0
											1	2	3	7	0	0	0	2	1	0	5	0	9	3	0
											1	0	0	7	0	0	1	3	1	1	5	3	6	4	1
											0	1	1	6	1	1	0	5	1	0	4	1	6	6	0
											2	1	0	5	1	0	1	5	1	0	2	0	12	3	0
											0	1	2	7	2	0	2	2	3	0	4	1	6	3	0
											2	0	5	8	1	0	0	4	0	1	3	1	6	2	0
											0	0	1	5	1	1	0	4	0	0	6	3	5	7	0
											1	2	4	4	1	0	2	4	1	1	4	2	5	2	0
											0	2	3	6	1	1	1	4	2	0	4	1	4	4	0
											0	1	1	4	0	0	0	7	1	0	6	1	10	2	0
											0	2	1	8	1	0	0	4	2	0	2	0	8	5	0
											0	1	2	7	0	0	2	6	0	0	4	0	9	2	0
											0	2	0	9	0	1	0	7	0	1	1	2	9	1	0
											0	1	2	4	1	0	0	7	0	0	5	1	11	1	0
											0	1	0	6	2	0	0	3	2	1	2	0	7	8	1
											0	0	0	3	0	0	1	7	1	0	5	1	11	3	1
											0	2	0	5	1	0	0	5	1	0	2	1	9	7	0
											0	2	1	5	2	1	2	6	1	0	5	1	5	2	0
											1	2	1	4	3	1	0	6	1	0	2	0	8	4	0
											0	1	0	4	3	0	1	2	2	0	4	2	9	4	1
											0	0	1	8	1	0	1	2	1	0	3	0	12	4	0
											1	1	2	5	2	0	1	2	0	0	7	1	7	4	0
											1	1	2	5	2	0	2	0	0	0	4	2	8	6	0
											0	1	0	7	0	0	1	2	0	0	3	0	13	5	1
											0	3	2	6	2	1	1	5	1	0	3	1	6	2	0
											0	1	2	3	1	0	0	5	2	0	5	0	11	3	0
											3	1	0	9	3	0	0	3	1	1	2	0	5	5	0
											0	0	1	9	0	0	1	4	1	0	5	1	9	2	0
											1	3	1	6	3	0	1	4	4	1	1	2	5	1	0
											2	2	2	8	0	0	0	5	0	0	4	0	7	3	0
											0	0	2	4	1	0	1	4	1	0	6	1	6	7	0
											0	2	1	4	1	0	2	3	1	1	5	1	10	2	0
											0	1	1	4	1	0	1	1	1	0	2	0	11	10	0
											0	1	1	3	2	0	1	4	0	1	8	1	9	2	0
											0	2	0	4	2	1	2	6	1	0	5	1	6	3	0
											0	1	3	3	2	1	0	2	0	1	5	3	9	3	0
											0	1	1	6	1	0	1	4	0	1	5	1	8	4	0
											0	1	2	4	1	0	1	4	1	0	4	0	11	4	0
											0	1	2	6	2	0	0	4	2	1	1	0	7	6	1
											0	2	2	6	1	0	1	6	0	0	2	1	9	3	0
											0	2	0	5	1	1	0	6	1	1	3	0	8	5	0
											1	0	0	4	1	0	0	6	1	0	4	2	9	5	0
											1	0	1	5	2	0	0	2	1	0	1	0	14	6	0
											1	0	4	5	2	0	0	2	1	0	6	1	5	6	0
											0	0	0	6	2	0	0	3	0	0	5	1	10	6	0
											1	1	1	7	1	0	2	4	0	1	4	1	9	1	0
											1	3	2	6	1	0	1	4	0	0	3	1	10	1	0
											0	0	1	6	1	0	1	6	0	1	5	0	10	2	0
											0	2	1	5	0	0	1	7	0	0	4	0	10	3	0
											1	1	2	5	2	0	1	5	0	1	3	1	7	4	0
											0	3	1	5	0	0	0	3	0	1	6	2	6	6	0
											0	1	1	7	1	1	0	8	0	0	2	0	10	2	0
											0	1	1	6	3	0	1	1	1	0	5	2	11	1	0
											0	1	1	6	1	1	0	2	0	0	2	1	12	6	0
											0	2	0	5	3	0	1	5	2	0	3	0	6	5	1
											1	1	3	5	1	0	1	2	0	0	6	0	9	4	0
											0	0	1	6	2	1	0	2	0	0	4	3	9	5	0
											1	1	1	8	1	0	0	5	1	0	4	1	5	5	0
											0	2	0	5	2	0	1	3	0	0	2	0	16	2	0
											2	4	2	9	0	0	0	1	0	1	2	1	9	2	0
											0	0	1	5	0	0	0	4	2	0	5	0	11	5	0
											1	0	3	9	1	0	0	3	0	0	4	2	7	3	0
											0	2	1	7	0	1	0	6	2	0	2	1	8	3	0
											0	0	2	5	0	0	1	4	1	1	5	0	10	4	0
											1	1	0	10	1	1	0	8	0	0	1	1	6	3	0
											1	1	1	6	3	0	2	3	0	0	4	0	7	5	0
											0	1	0	3	0	0	2	4	1	1	7	1	7	6	0
											0	2	3	7	3	0	1	2	1	0	4	1	7	2	0
											0	0	2	2	0	0	0	6	0	1	1	0	11	10	0
											0	0	0	7	0	0	0	4	2	0	2	1	13	4	0
											0	2	1	6	2	0	1	2	1	0	1	0	11	6	0
											0	1	1	6	1	0	2	2	1	1	4	2	6	6	0
											0	2	2	3	1	0	0	2	0	1	6	2	7	7	0
											0	1	2	5	1	1	0	0	1	1	7	0	10	4	0
											2	0	3	8	3	0	0	3	0	0	4	2	5	3	0
											1	1	2	6	0	0	0	7	0	0	3	0	12	0	1
											0	0	1	6	1	0	0	3	0	0	7	2	6	6	1
											1	1	4	6	1	0	1	3	1	0	2	0	8	5	0
											1	1	0	9	2	0	0	5	1	0	2	1	6	5	0
											1	2	2	5	1	0	2	6	0	1	4	0	7	2	0
											0	0	2	3	0	0	2	6	1	0	6	1	9	3	0
											0	1	1	4	1	0	0	1	1	0	4	1	13	6	0
											2	3	0	8	3	0	0	3	1	0	3	0	5	4	1
											0	0	3	6	2	0	1	3	1	0	6	1	5	5	0
											1	1	1	8	1	0	1	2	1	0	0	0	11	6	0
											2	1	0	11	2	0	0	1	1	1	2	0	10	2	0
											0	0	0	4	0	1	2	4	1	0	7	1	8	5	0
											1	0	2	2	0	0	0	6	1	0	5	2	9	5	0
											0	1	0	6	0	0	0	5	0	0	3	1	12	5	0
											2	2	3	6	2	0	0	3	1	0	3	1	6	4	0
											1	1	1	3	0	0	0	6	1	0	4	1	11	4	0
											2	2	0	9	4	0	1	3	3	0	4	0	4	1	0
											0	0	2	8	1	1	0	6	2	0	1	0	9	3	0
											1	0	1	7	0	1	0	3	0	0	5	1	12	2	0
											1	0	1	1	2	0	0	6	1	0	6	0	9	6	0
											0	1	1	6	1	0	1	5	1	0	5	2	6	3	1
											1	0	1	8	4	1	2	1	0	0	1	0	9	5	0
											1	2	0	10	0	0	1	6	1	0	4	1	5	2	0
											0	1	1	7	0	0	0	5	2	0	5	1	8	3	0
											1	3	1	10	0	0	0	6	0	0	1	0	7	3	1
											1	0	1	6	1	0	1	4	1	0	4	0	13	1	0
											0	1	0	5	1	0	0	7	1	0	3	0	11	4	0
											1	1	0	5	1	0	0	2	0	0	7	0	14	1	1
											0	1	2	5	1	0	0	3	2	0	3	0	15	0	1
											2	0	2	9	1	0	1	1	1	0	6	0	6	4	0
											0	1	2	2	1	1	0	2	0	1	7	2	9	5	0
											0	0	1	3	0	0	0	6	1	0	5	1	10	5	1
											0	0	0	5	3	0	0	5	3	0	4	1	7	5	0
											1	0	3	7	2	0	0	3	0	1	6	1	6	3	0
											0	3	3	6	1	0	1	1	0	1	5	1	6	5	0
											0	2	1	6	1	0	1	3	0	0	6	1	8	4	0
											1	0	2	6	0	0	0	3	0	1	5	2	9	4	0
											0	2	1	6	0	1	1	6	1	0	3	1	7	4	0
											1	1	3	5	2	0	0	1	1	0	4	1	6	8	0
											1	0	1	8	2	0	1	4	2	0	1	2	7	4	0
											1	1	1	5	2	0	0	7	0	0	3	1	8	4	0
											2	0	1	11	0	0	0	2	1	0	5	0	9	2	0
											1	1	1	3	0	0	1	4	0	0	10	0	9	3	0
											1	2	0	9	2	0	1	4	0	0	1	1	8	4	0
											0	1	2	8	1	0	1	6	1	0	3	0	8	2	0
											3	1	3	8	0	1	0	4	0	0	3	0	6	4	0
											2	1	1	3	0	0	1	5	1	0	3	1	8	6	1
											0	0	0	10	4	0	3	0	0	1	0	0	11	4	0
											0	1	3	5	1	0	1	2	1	0	6	2	6	5	0
											3	0	4	6	1	0	0	3	0	0	4	2	4	6	0
											1	1	1	5	2	0	1	3	1	0	3	1	8	6	0
											0	2	0	7	2	0	1	4	1	0	3	0	7	6	0
											0	2	2	2	2	0	2	3	0	0	1	0	13	6	0
											0	3	2	6	1	0	2	3	1	1	3	2	7	2	0
											1	1	2	4	0	1	1	2	1	0	4	1	9	6	0
											0	1	3	7	2	0	1	2	0	1	5	0	10	1	0
											2	0	1	6	0	0	0	5	0	0	5	1	11	2	0
											0	1	0	3	1	1	2	4	1	0	6	0	9	5	0
											0	0	0	6	1	0	0	3	0	0	6	2	11	4	0
											0	2	1	5	1	0	0	3	0	0	2	1	16	2	0
											0	1	2	3	1	0	1	2	0	0	0	0	16	7	0
											0	0	2	5	2	0	3	3	0	0	2	2	9	4	1
											0	0	0	4	1	1	2	5	3	0	4	0	7	5	1
											0	1	3	4	2	0	2	3	2	1	4	2	8	1	0
											0	1	3	4	2	0	1	2	1	0	3	1	12	3	0
											1	2	0	5	2	0	0	5	2	0	5	0	7	4	0
											1	1	0	8	1	0	0	4	0	0	2	1	13	2	0
											1	0	1	5	3	0	0	6	1	0	4	0	9	3	0
											1	1	1	3	0	0	1	5	0	0	2	0	13	6	0
											0	2	1	4	1	0	0	8	0	0	5	0	11	1	0
											0	1	0	6	0	1	0	8	2	1	2	0	9	3	0
											1	1	1	5	0	0	1	4	0	0	7	1	7	5	0
											0	2	0	6	4	1	0	3	2	0	4	0	4	6	1
											1	1	0	8	0	1	1	5	1	0	3	1	9	2	0
											0	1	2	4	0	0	2	5	0	0	3	0	13	3	0
											1	0	0	10	2	0	0	3	0	1	3	0	7	6	0
											0	1	1	6	2	0	1	1	2	0	6	1	9	3	0
											1	1	2	7	2	0	1	4	0	0	2	1	10	2	0
											0	1	2	7	1	0	2	3	1	0	5	1	7	3	0
											1	2	2	4	0	0	2	5	1	0	6	0	8	2	0
											2	2	0	9	3	0	0	2	1	0	3	1	6	4	0
											0	2	2	2	1	1	1	5	0	1	5	1	5	7	0
											2	3	0	8	0	0	0	6	0	0	2	1	10	1	0
											2	1	0	9	2	0	0	2	0	0	4	0	9	4	0
											0	0	2	9	1	1	0	3	0	0	3	1	9	4	0
											0	1	1	8	1	0	0	2	0	1	6	0	12	1	0
											0	2	1	6	0	1	0	6	1	0	3	0	9	4	0
											1	1	0	8	2	0	0	1	1	0	2	1	10	6	0
											0	2	0	8	0	1	0	3	0	0	3	0	10	6	0
											1	2	1	7	1	1	2	5	1	0	3	1	4	4	0
											0	3	1	7	2	0	1	4	2	0	1	2	6	4	0
											1	1	1	8	0	0	0	7	1	0	6	0	6	2	0
											1	2	0	9	2	0	0	3	2	0	2	1	9	2	0
											0	2	1	5	2	0	1	3	0	0	6	1	9	3	0
											0	2	1	4	0	0	1	1	0	0	1	1	18	4	0
											1	1	0	10	0	0	0	1	0	0	3	1	14	2	0
											2	0	2	9	2	0	1	1	1	0	5	0	8	2	0
											3	4	0	6	3	1	0	4	0	0	3	1	5	3	0
											1	2	2	7	2	0	1	0	0	0	4	1	8	5	0
											0	2	2	8	2	0	0	3	1	0	3	1	7	4	0
											1	4	0	6	0	1	0	8	0	0	4	1	6	2	0
											1	3	1	7	0	0	0	6	0	0	1	0	7	7	0
											0	1	1	9	1	0	0	0	1	0	2	0	12	6	0
											0	1	2	3	2	0	2	2	1	1	6	1	6	6	0
											1	1	2	6	1	0	2	2	1	1	2	2	8	4	0
											1	2	0	6	3	0	1	4	1	0	3	0	6	6	0
											1	0	4	7	2	0	1	4	1	1	2	1	5	3	1
											2	1	1	9	0	0	1	3	0	0	3	0	9	4	0
											1	3	0	8	2	0	0	5	1	0	2	1	8	2	0
											0	1	1	6	1	0	3	3	2	0	3	1	7	4	1
											0	2	1	7	1	0	0	6	1	0	0	2	12	1	0
											0	2	1	8	1	0	3	6	1	0	1	1	5	4	0
											1	0	2	7	1	0	0	3	0	0	6	0	11	1	1
											0	2	0	2	0	0	2	4	0	1	8	1	7	6	0
											2	1	3	2	4	1	3	1	4	0	1	3	6	1	1
											2	1	0	8	0	0	1	5	2	0	1	0	12	0	1
											0	1	1	4	2	0	0	5	1	1	2	1	8	6	1
											1	2	2	6	0	0	1	2	1	0	6	0	10	2	0
											0	1	2	9	3	0	0	3	0	0	6	1	6	2	0
											1	1	0	4	1	0	0	5	2	0	3	0	11	4	1
											0	2	0	7	2	0	0	6	1	0	2	0	8	5	0
											0	1	2	3	1	0	1	5	2	0	5	1	8	4	0
											0	3	0	9	1	1	0	7	0	1	0	0	9	2	0
											0	2	1	7	0	0	0	4	1	0	4	1	11	2	0
											0	3	1	8	1	0	2	5	0	0	4	0	8	1	0
											0	1	0	10	1	0	0	4	1	1	1	1	10	3	0
											1	2	1	7	2	1	1	1	0	1	4	1	9	2	0
											1	1	0	4	1	0	0	3	2	0	5	1	7	8	0
											3	3	0	8	0	0	0	6	0	0	2	2	7	1	1
											1	1	1	3	3	0	1	3	1	0	3	2	6	7	1
											0	0	0	6	1	0	2	4	2	1	4	2	8	3	0
											1	1	1	4	2	0	0	1	0	1	7	3	9	3	0
											1	0	0	11	2	1	0	3	0	0	5	0	6	4	0
											0	2	2	5	1	1	1	9	0	0	3	0	7	2	0
											1	2	0	9	2	0	0	4	0	0	4	0	7	3	1
											0	0	0	9	2	0	1	3	2	0	3	0	7	6	0
											0	0	1	6	0	0	0	6	2	0	2	1	12	3	0
											1	1	1	6	2	0	0	3	1	0	1	0	10	6	1
											1	1	0	5	1	0	1	10	0	0	2	0	10	2	0
											1	0	2	11	0	0	1	2	0	1	7	1	6	1	0
											1	2	2	7	3	0	0	4	2	1	0	0	7	3	1
											1	0	1	3	0	0	1	6	1	0	3	0	13	4	0
											0	1	1	5	1	0	1	5	0	0	1	0	16	2	0
											0	1	2	8	3	0	0	4	1	0	2	1	6	5	0
											0	3	1	5	2	1	2	4	0	1	3	1	8	1	1
											1	2	1	4	2	0	0	5	1	0	2	0	9	5	1
											0	1	4	5	1	1	1	2	1	0	6	1	7	3	0
											0	2	2	7	0	0	2	4	1	0	3	1	10	1	0
											1	0	0	3	1	1	2	4	1	1	6	2	8	3	0
											1	1	1	6	0	1	0	7	1	0	2	0	9	3	1
											1	2	2	10	0	0	1	2	1	0	5	0	7	2	0
											1	0	1	2	0	0	0	2	1	0	5	1	16	4	0
											0	0	3	5	3	0	0	3	1	1	5	1	6	4	1
											0	1	1	5	0	0	0	5	2	1	7	0	10	0	1
											2	0	1	9	1	0	1	1	1	0	3	0	9	5	0
											1	0	1	11	2	0	1	0	1	0	3	1	7	5	0
											0	2	2	5	0	0	1	4	2	1	6	2	4	4	0
											0	0	1	4	1	0	1	7	0	0	5	0	13	1	0
											0	1	1	7	1	0	3	4	0	1	7	1	6	1	0
											1	2	2	8	2	0	2	3	2	0	2	0	5	4	0
											1	0	1	7	1	1	1	2	2	0	1	0	7	9	0
											0	1	2	8	1	1	2	4	0	0	2	0	11	1	0
											1	4	0	4	1	1	1	6	1	0	2	2	8	2	0
											2	0	0	10	1	0	1	3	0	0	3	0	8	5	0
											0	2	0	4	2	1	1	3	2	0	1	1	10	6	0
											1	0	1	6	1	1	0	0	0	0	4	1	13	5	0
											1	1	2	4	2	1	0	2	1	0	5	1	6	7	0
											1	0	2	1	0	1	2	9	2	0	4	1	8	2	0
											0	0	1	5	1	0	1	2	0	0	4	2	8	9	0
											1	1	2	3	0	0	0	6	0	0	5	0	12	3	0
											2	0	3	8	1	0	1	4	0	0	3	1	9	1	0
											1	2	1	3	2	0	0	2	1	0	6	3	6	6	0
											0	2	2	7	1	0	2	4	0	0	6	0	6	3	0
											0	0	1	4	2	0	0	2	1	1	7	1	9	5	0
											1	1	1	1	1	0	1	4	1	0	1	0	11	10	0
											0	1	2	6	2	0	0	2	0	1	4	2	6	6	1
											0	2	1	6	0	0	0	6	0	1	0	2	14	1	0
											0	2	2	6	0	0	2	5	2	0	5	1	5	3	0
											1	0	4	4	3	1	0	0	0	0	5	2	6	7	0
											0	1	2	2	2	0	2	4	1	1	6	1	7	4	0
											1	1	1	6	2	0	1	2	2	0	4	1	8	4	0
											1	3	1	5	1	0	1	3	0	0	5	0	9	3	1
											0	1	1	3	0	0	0	5	1	1	4	3	8	6	0
											0	1	2	6	1	0	0	5	0	0	5	1	10	2	0
											2	2	1	6	2	0	0	3	1	0	3	1	8	4	0
											0	3	1	8	1	0	0	3	1	0	4	0	8	4	0
											1	1	2	8	2	0	0	2	0	0	1	1	11	4	0
											1	1	1	4	2	0	1	4	1	0	5	2	7	3	1
											0	3	0	5	2	0	0	6	0	0	2	0	8	6	1
											1	1	0	4	1	0	0	4	2	0	4	1	7	7	1
											0	2	1	8	0	0	1	6	0	0	3	0	10	2	0
											0	1	1	5	0	0	1	5	1	0	6	0	11	2	0
											0	1	2	7	2	0	2	4	0	0	4	0	5	5	1
											0	1	0	7	0	0	0	3	1	0	2	1	13	5	0
											1	0	3	6	0	0	4	4	0	1	6	0	4	3	1
											1	1	0	1	1	0	0	2	0	1	9	3	10	4	0
											0	1	2	3	2	0	3	3	3	1	3	4	5	3	0
											0	1	2	7	2	0	0	1	0	0	5	1	12	2	0
											0	1	0	4	1	0	1	5	1	1	2	2	9	6	0
											2	2	2	9	1	0	1	5	0	0	2	0	5	4	0
											0	1	2	9	0	0	0	4	0	0	6	0	8	3	0
											0	1	1	10	0	0	1	1	1	0	4	0	10	3	1
											2	0	0	8	1	0	0	5	0	0	3	1	12	1	0
											0	0	0	10	2	0	0	3	0	0	3	0	9	6	0
											1	0	2	9	3	1	0	0	0	0	7	0	9	1	0
											0	0	2	7	1	0	1	3	2	0	1	0	10	6	0
											0	3	2	6	1	0	1	7	1	0	4	1	4	3	0
											2	0	2	3	0	0	0	4	0	0	4	1	13	4	0
											0	2	0	7	0	1	0	8	0	0	3	0	8	3	1
											0	1	2	5	0	1	0	6	1	0	3	1	9	4	0
											0	1	1	11	0	0	1	6	0	0	1	0	11	0	1
											1	0	0	6	3	0	1	2	0	0	2	0	8	9	1
											0	0	2	9	1	0	1	2	0	0	3	1	13	1	0
											0	1	0	8	1	0	1	4	1	0	3	1	7	6	0
											1	2	1	6	0	0	1	5	2	0	4	0	9	1	1
											0	0	1	2	1	0	0	9	1	0	1	1	15	2	0
											0	1	0	7	2	0	1	2	0	0	5	2	6	6	1
											0	0	0	7	1	0	0	7	1	1	2	0	9	5	0
											1	0	1	1	0	1	2	7	1	0	6	1	7	5	0
											0	2	1	3	2	0	2	5	1	0	5	1	6	5	0
											1	1	3	8	1	0	0	2	0	0	9	0	6	2	0
											1	1	2	8	2	0	0	3	1	0	2	3	8	2	0
											1	1	3	7	2	0	0	1	1	0	3	0	8	6	0
											1	2	1	4	1	1	0	7	2	0	1	1	11	1	0
											0	2	2	3	0	0	1	3	0	0	7	1	7	7	0
											1	0	1	4	1	0	0	7	1	0	7	0	9	2	0
											0	1	1	2	0	0	0	3	1	1	7	2	9	6	0
											0	1	1	7	1	0	1	2	0	1	0	0	11	8	0
											0	3	1	7	0	0	0	7	0	0	1	0	11	3	0
											0	1	2	6	2	1	0	0	1	0	7	1	8	4	0
											1	2	3	6	0	0	1	4	0	0	6	2	5	3	0
											1	1	4	6	1	0	0	4	1	1	6	0	6	2	0
											1	4	1	5	0	1	2	6	0	0	3	0	7	3	0
											1	0	2	7	2	0	1	2	0	0	5	0	9	4	0
											1	1	1	6	1	0	0	2	2	0	2	0	13	4	0
											0	0	1	7	2	0	0	3	0	0	5	1	8	6	0
											0	3	2	9	0	1	1	0	0	0	5	1	10	1	0
											1	2	2	7	2	1	1	2	0	0	3	0	8	4	0
											0	2	0	10	0	0	1	2	2	0	1	1	10	4	0
											1	0	2	8	1	0	1	2	1	0	5	1	9	2	0
											0	1	1	4	1	0	2	2	1	0	6	1	10	4	0
											1	2	2	5	3	0	1	3	2	0	3	0	8	3	0
											0	0	2	1	1	0	2	9	0	0	7	0	9	2	0
											0	0	2	5	2	0	1	4	1	0	1	0	14	3	0
											0	1	1	7	1	0	2	2	1	0	5	1	7	5	0
											1	1	3	9	0	0	1	3	0	0	5	1	4	5	0
											1	0	0	3	0	0	0	3	0	0	7	2	11	6	0
											1	1	1	7	4	0	0	6	1	0	2	1	6	3	0
											1	0	3	7	3	0	0	2	1	0	6	1	5	4	0
											1	1	2	4	0	0	3	1	1	1	7	1	5	6	0
											0	1	1	7	1	1	2	4	2	0	3	2	6	3	0
											0	1	0	7	2	0	0	5	0	0	2	1	13	2	0
											1	2	1	7	1	0	0	7	2	0	1	1	8	2	0
											0	2	0	2	0	0	0	2	0	0	8	1	11	7	0
											0	1	2	6	0	0	1	3	1	0	3	2	7	7	0
											1	0	1	7	1	0	0	3	0	0	7	2	6	5	0
											0	3	1	8	2	0	1	2	1	0	2	2	5	6	0
											0	2	0	6	1	0	1	6	1	0	1	2	8	5	0
											1	0	1	7	4	0	0	2	0	0	3	0	5	9	1
											0	1	2	7	0	0	0	9	1	1	0	1	11	0	0
											2	1	2	8	0	1	0	3	0	0	4	1	4	7	0
											1	2	2	8	0	0	0	4	1	0	5	0	8	2	0
											1	1	0	2	1	0	1	6	2	0	3	2	8	6	0
											0	1	0	6	0	0	1	4	0	0	7	2	6	6	0
											0	1	0	6	1	0	0	5	1	0	5	0	8	6	0
											1	1	0	6	1	1	0	7	1	0	1	1	7	6	0
											1	0	2	4	2	0	1	4	1	0	2	2	10	4	0
											0	1	2	7	2	0	2	2	2	0	4	1	5	4	1
											1	0	0	12	1	0	1	3	0	0	3	0	10	2	0
											0	2	1	4	0	0	1	5	1	0	4	1	11	3	0
											2	2	0	8	1	0	0	4	1	0	2	1	10	2	0
											1	0	2	9	3	0	1	3	0	0	3	1	6	4	0
											0	0	2	7	1	0	1	5	0	0	4	0	11	1	1
											0	1	1	2	2	0	1	5	0	0	6	0	12	3	0
											3	2	1	11	0	0	0	4	1	0	3	1	6	1	0
											0	2	2	5	2	0	2	3	1	0	5	1	8	2	0
											0	1	1	3	0	0	1	5	1	0	2	1	12	5	1
											0	1	2	8	1	0	1	2	2	1	4	3	4	3	1
											1	0	1	6	2	0	1	4	1	0	4	2	3	7	1
											1	1	1	10	2	0	1	4	0	0	0	0	11	2	0
											1	2	0	4	2	0	0	3	1	0	4	1	13	2	0
											1	2	0	7	1	0	1	7	1	0	2	0	11	0	0
											2	4	1	4	2	1	0	4	1	0	3	0	9	1	1
											0	2	2	6	3	0	1	4	0	0	5	0	7	3	0
											1	0	2	10	0	0	0	2	1	0	5	1	10	1	0
											0	0	2	7	0	0	2	5	1	0	3	2	5	5	1
											0	1	1	8	2	0	1	2	0	0	3	1	9	5	0
											1	0	4	9	0	0	0	2	1	0	8	0	5	3	0
											0	1	2	6	1	0	0	5	2	0	1	0	9	6	0
											1	1	0	4	1	1	1	8	0	1	3	1	10	1	0
											0	0	0	4	2	1	2	5	0	1	6	0	11	1	0
											1	2	1	7	2	0	2	5	1	0	3	1	5	3	0
											1	2	2	6	3	0	1	1	1	0	5	0	8	3	0
											1	2	0	6	1	1	2	6	2	0	2	1	4	5	0
											0	1	0	6	2	0	2	6	0	0	5	1	9	1	0
											0	0	1	10	0	1	0	0	0	0	5	0	10	6	0
											1	1	0	8	1	1	0	4	0	0	2	2	10	3	0
											0	1	4	6	2	0	2	2	0	1	6	0	7	2	0
											1	1	3	3	3	0	2	4	2	1	5	1	5	2	0
											1	2	1	10	1	0	0	3	1	0	2	0	8	4	0
											0	1	2	4	2	0	0	4	1	0	2	0	13	4	0
											0	0	1	3	0	0	0	5	2	0	2	0	16	4	0
											0	1	1	5	2	1	2	5	1	0	6	1	4	4	0
											1	3	3	4	1	1	1	4	2	0	2	1	6	4	0
											1	1	1	7	2	0	2	5	0	0	3	1	7	3	0
											0	2	2	5	1	0	1	2	1	0	5	2	6	5	1
											0	0	1	7	2	0	2	5	1	0	3	0	6	5	1
											0	3	0	9	2	0	1	4	1	0	2	0	7	4	0
											1	1	0	2	0	1	2	5	2	0	2	1	9	7	0
											0	3	0	5	0	1	0	0	0	0	3	1	13	7	0
											1	1	1	5	1	0	0	1	0	0	3	2	10	7	1
											0	1	1	7	1	0	2	3	1	1	6	2	6	2	0
											1	3	1	4	2	0	0	4	1	0	1	0	9	7	0
											0	2	2	7	1	0	0	0	1	1	8	0	10	1	0
											1	2	0	7	2	0	0	2	0	1	2	0	7	8	1
											1	1	1	5	1	0	1	4	1	0	7	1	5	5	0
											1	0	0	4	0	0	3	4	1	1	9	0	7	3	0
											1	1	2	7	3	0	1	3	2	0	5	0	5	3	0
											1	0	1	9	0	0	1	4	1	0	3	3	7	3	0
											1	1	3	7	1	0	2	3	1	0	4	1	6	3	0
											1	1	0	5	2	0	2	6	2	0	2	1	7	4	0
											1	3	0	1	0	0	0	0	0	0	7	1	18	2	0
											1	2	1	6	0	0	1	7	1	0	2	1	9	2	0
											0	1	1	5	1	0	2	4	1	0	5	1	7	5	0
											0	1	0	9	0	0	0	4	0	1	2	0	11	5	0
											0	1	1	7	1	0	1	4	1	0	0	0	9	8	0
											1	1	1	7	1	0	0	5	1	0	4	1	8	2	1
											1	2	1	9	2	0	1	2	1	0	1	0	6	7	0
											1	1	0	2	1	0	0	1	1	0	7	1	15	3	0
											1	0	1	10	0	1	0	0	2	0	6	1	10	1	0
											0	0	2	5	1	0	0	2	0	0	7	0	9	7	0
											1	0	1	4	1	0	2	7	1	0	7	0	7	2	0
											1	1	1	7	1	0	0	2	2	0	1	1	13	3	0
											0	1	1	3	1	1	2	6	0	0	7	0	8	2	1
											0	1	1	4	2	0	0	2	0	1	5	2	8	6	1
											1	1	4	3	1	0	0	2	0	1	7	1	8	4	0
											1	1	0	3	0	0	0	2	0	1	6	2	14	3	0
											0	2	2	6	1	0	0	4	0	0	3	0	12	3	0
											0	2	1	2	1	0	1	3	1	0	7	3	7	4	1
											0	0	1	4	2	1	2	4	2	0	5	2	7	3	0
											1	1	0	5	0	0	2	3	1	1	2	1	11	5	0
											1	1	0	11	0	0	0	6	1	1	2	0	7	3	0
											1	1	4	7	2	1	0	2	1	0	6	1	5	2	0
											0	0	0	5	2	0	0	2	1	0	8	1	11	3	0
											0	1	0	3	1	0	3	3	0	0	5	0	12	5	0
											1	2	1	8	0	1	0	8	0	0	0	1	8	2	1
											2	0	0	2	0	0	2	6	2	0	2	2	9	6	0
											1	3	1	6	2	0	1	4	1	0	4	1	6	3	0
											2	1	2	8	0	0	1	3	0	0	3	0	9	3	1
											0	2	1	5	0	0	2	4	2	0	5	1	8	3	0
											1	1	2	7	2	0	1	2	0	0	6	1	6	4	0
											0	2	1	6	1	0	1	6	0	0	1	0	9	6	0
											1	0	1	6	1	0	1	1	1	0	2	2	12	5	0
											1	1	2	5	2	0	1	0	0	0	3	1	10	7	0
											0	1	0	8	1	0	0	4	1	0	3	0	7	8	0
											1	0	1	3	1	0	1	6	1	0	3	2	9	5	0
											1	2	1	9	0	0	0	3	1	1	3	1	9	2	0
											1	4	1	5	0	1	0	6	1	0	2	1	7	4	0
											0	0	0	8	1	1	0	4	1	0	5	1	10	2	0
											0	1	3	3	0	0	1	5	1	0	4	0	11	4	0
											0	1	3	1	2	1	4	3	4	1	4	0	6	2	1
											1	0	0	3	0	1	4	6	0	1	5	0	9	2	1
											0	2	1	6	0	1	0	8	3	0	1	0	8	3	0
											1	2	2	3	2	1	3	5	1	0	6	1	6	0	0
											1	1	2	6	1	0	1	3	1	0	4	0	10	3	0
											0	0	1	5	2	0	2	3	1	0	4	1	11	3	0
											0	2	3	5	0	0	1	2	1	1	4	1	8	5	0
											0	0	1	12	1	0	0	2	0	0	2	2	9	4	0
											1	0	3	5	2	0	2	3	1	1	6	1	6	2	0
											1	1	3	10	0	0	1	3	2	0	3	1	8	0	0
											0	2	1	6	2	0	1	3	2	0	4	3	3	5	1
											0	1	1	5	1	0	1	3	0	0	4	0	10	7	0
											0	2	1	8	1	0	0	4	1	0	2	0	9	5	0
											0	2	2	8	2	0	1	5	1	0	5	2	5	0	0
											0	0	1	7	3	0	0	2	1	0	4	0	8	7	0
											2	0	0	10	3	0	0	3	1	0	3	0	7	4	0
											0	2	4	3	1	0	2	3	0	1	6	1	5	5	0
											0	1	2	6	2	0	1	2	1	0	4	1	7	5	1
											0	1	2	3	1	0	2	3	1	1	7	0	7	5	0
											1	1	2	6	4	0	0	3	2	0	2	2	6	4	0
											0	1	1	5	0	0	1	4	0	1	9	0	8	3	0
											0	2	4	5	2	1	1	2	2	1	4	2	3	4	0
											0	1	1	5	2	1	0	5	2	0	2	1	6	7	0
											1	0	0	12	1	0	0	2	1	0	3	0	7	6	0
											1	1	0	10	3	0	0	1	1	0	2	1	9	3	1
											0	0	1	4	2	0	1	7	1	0	5	0	10	2	0
											1	1	1	9	1	0	0	4	0	0	1	2	13	0	0
											0	1	2	5	0	1	2	6	0	1	6	0	6	3	0
											0	1	2	5	2	0	2	7	1	0	5	1	4	3	0
											0	1	2	3	0	1	0	6	1	0	2	0	11	6	0
											0	2	0	8	3	0	0	5	1	0	4	1	5	4	0
											0	2	4	6	0	0	0	3	2	0	4	1	10	1	0
											1	2	1	5	0	1	2	6	2	0	5	0	4	4	0
											0	1	1	6	1	0	0	2	0	0	5	0	13	4	0
											2	2	3	8	2	0	1	4	1	0	3	1	4	2	0
											0	0	2	2	1	0	0	5	1	0	6	1	13	2	0
											1	0	1	7	2	0	0	5	2	0	3	1	6	4	1
											1	1	1	7	0	0	1	4	0	0	5	1	10	2	0
											0	0	2	5	2	0	0	3	0	1	0	0	15	5	0
											0	1	0	12	1	0	1	2	0	0	1	0	10	5	0
											0	2	2	6	0	0	3	6	1	1	3	0	5	4	0
											0	0	1	4	0	1	0	6	3	0	1	0	10	7	0
											0	1	2	8	1	0	0	1	1	0	6	0	10	3	0
											1	3	0	8	3	1	1	4	1	0	3	1	5	2	0
											0	2	0	3	1	0	0	1	0	1	10	0	14	1	0
											1	0	0	8	0	0	1	3	0	0	2	0	12	6	0
											0	0	0	7	2	0	1	6	0	0	3	1	12	0	1
											1	1	0	9	0	0	1	4	1	0	2	0	12	2	0
											0	2	0	10	0	1	0	6	1	0	3	1	7	2	0
											0	0	2	8	1	1	0	3	0	0	4	2	9	3	0
											0	1	2	7	1	1	0	7	1	0	3	0	6	3	1
											0	0	1	2	1	0	1	6	0	0	6	0	14	2	0
											0	1	0	6	0	1	2	2	0	0	2	0	16	2	1
											0	1	1	5	2	0	0	2	0	0	6	1	12	2	1
											1	2	0	3	1	0	0	2	1	0	5	2	11	5	0
											0	0	3	5	0	0	1	7	2	0	3	1	9	2	0
											2	2	0	10	1	0	0	5	1	0	3	0	5	4	0
											0	1	3	8	1	0	0	1	1	0	5	0	12	1	0
											1	3	1	5	2	0	0	5	2	0	2	0	7	4	1
											0	0	2	7	3	0	2	1	0	0	1	0	9	7	1
											0	1	1	3	1	0	2	6	1	0	3	3	10	2	0
											0	0	1	3	1	1	0	10	1	0	2	0	12	2	0
											1	1	1	10	0	0	1	3	0	0	6	0	7	3	0
											0	1	2	7	1	0	0	4	1	0	6	1	7	3	0
											0	1	1	10	0	0	0	2	1	0	3	2	12	1	0
											2	2	3	9	0	1	1	2	0	1	3	0	6	3	0
											0	0	1	6	1	0	1	2	0	0	5	2	8	7	0
											1	2	0	9	3	0	0	3	2	0	4	0	6	3	0
											0	1	1	6	2	0	2	5	2	0	5	1	4	4	0
											1	2	0	9	1	0	0	5	1	0	2	0	8	3	1
											0	3	0	7	2	0	0	5	3	0	2	1	6	3	1
											0	0	1	3	5	0	2	5	0	0	4	2	6	4	1
											0	1	1	8	1	0	1	1	0	0	0	1	13	6	0
											0	2	0	6	1	0	0	6	1	0	3	0	11	3	0
											0	1	1	5	1	1	0	8	0	0	2	1	9	4	0
											0	0	0	7	1	0	1	1	0	0	6	0	15	2	0
											1	1	2	4	1	0	0	5	1	0	3	0	9	5	1
											1	0	0	3	2	0	1	7	1	0	4	0	9	5	0
											1	1	3	4	2	0	1	3	1	1	4	1	8	3	0
											3	0	2	7	2	0	1	1	0	0	3	2	8	4	0
											0	1	2	10	1	0	1	4	0	0	4	0	8	2	0
											1	2	2	5	0	0	0	4	0	0	1	0	15	3	0
											1	1	1	11	0	0	1	3	0	1	3	0	8	2	1
											1	1	1	7	0	0	1	2	0	0	1	1	17	1	0
											1	0	0	1	0	0	2	5	1	1	9	1	8	4	0
											0	3	2	6	1	0	2	5	0	0	6	1	7	0	0
											1	4	1	6	0	1	3	4	0	0	4	0	6	3	0
											0	1	2	6	0	1	0	1	0	0	4	1	15	2	0
											1	1	4	6	1	0	1	3	0	1	4	0	8	3	0
											0	0	0	6	1	0	1	4	2	0	6	0	8	5	0
											1	3	1	6	2	1	0	5	2	0	2	0	7	3	0
											0	1	0	6	1	0	0	1	1	0	2	0	17	4	0
											0	1	1	7	1	0	0	5	1	0	6	0	10	1	0
											1	0	1	3	2	0	0	5	1	0	2	0	8	9	1
											0	1	1	3	2	1	3	5	0	0	4	0	9	4	0
											1	2	0	4	1	0	0	0	1	1	0	0	17	6	0
											0	2	1	5	1	0	1	7	1	0	5	1	6	3	0
											0	1	3	8	2	0	1	2	0	1	6	1	6	2	0
											1	1	1	6	2	0	1	2	0	0	2	0	11	6	0
											2	3	0	4	2	1	0	4	1	0	2	1	9	4	0
											0	1	3	4	2	1	2	3	2	0	5	1	6	3	0
											0	0	2	6	3	0	1	0	2	0	4	1	9	5	0
											1	0	3	5	1	0	0	2	1	0	6	0	10	4	0
											1	1	1	9	0	0	0	3	1	0	0	1	14	2	0
											0	0	0	5	1	1	1	3	1	0	7	2	8	4	0
											1	3	2	6	1	0	2	6	1	0	5	2	2	2	0
											3	1	3	7	0	0	1	2	1	0	5	1	7	2	0
											1	1	0	8	1	0	1	3	1	0	1	1	10	5	0
											1	0	0	5	0	0	2	6	0	0	5	1	9	4	0
											0	2	2	7	1	0	1	1	0	0	1	0	12	6	0
											2	0	1	9	2	0	0	2	1	0	2	0	9	5	0
											0	1	0	9	2	0	1	5	1	0	1	1	7	5	0
											2	0	1	13	0	1	1	2	0	0	3	1	7	2	0
											1	2	2	4	0	0	2	6	0	1	7	1	5	2	0
											1	5	1	4	3	0	2	0	1	0	3	2	6	4	1
											0	0	1	8	1	0	0	3	1	0	7	0	8	3	1
											1	2	1	9	1	0	2	5	0	0	5	0	5	2	0
											0	0	0	3	1	0	1	9	0	0	4	1	12	2	0
											3	1	4	4	2	0	2	2	1	0	3	2	7	2	0
											0	0	0	6	1	0	0	6	0	1	1	1	15	2	0
											1	1	2	5	0	0	2	4	1	0	3	1	9	4	0
											0	1	3	7	3	1	1	3	0	0	3	0	6	5	0
											1	2	2	6	0	0	3	2	1	1	6	0	7	1	1
											0	0	0	8	4	0	1	2	1	0	4	1	6	5	1
											1	0	3	4	1	1	0	1	1	1	9	0	10	1	0
											1	1	0	6	0	0	1	3	2	0	2	1	11	5	0
											0	1	0	4	2	0	0	5	0	0	3	2	12	4	0
											3	3	0	6	2	0	1	3	1	0	2	0	6	6	0
											2	0	2	11	0	0	1	4	0	0	3	0	7	3	0
											1	0	0	2	0	0	1	6	2	0	4	1	11	4	1
											1	0	2	6	4	0	0	2	0	0	5	1	8	4	0
											0	0	3	5	2	1	0	3	0	1	5	3	5	5	0
											0	1	1	6	1	0	3	3	1	0	6	1	7	3	0
											3	1	0	8	1	0	0	5	0	1	4	0	9	1	0
											0	3	0	4	0	0	1	3	1	1	3	0	13	4	0
											1	1	0	6	3	0	1	4	0	0	4	2	8	3	0
											0	2	1	4	0	1	4	6	1	1	4	1	3	5	0
											1	2	2	9	1	0	0	4	1	1	3	0	6	3	0
											0	0	0	5	1	0	0	5	3	0	4	0	6	8	1
											1	3	1	7	2	0	0	2	1	0	4	0	5	6	1
											1	0	1	5	1	0	1	2	0	0	2	0	13	6	1
											1	1	1	3	1	0	1	6	1	0	4	1	9	4	0
											0	0	1	7	0	1	0	1	1	0	5	1	12	4	0
											0	1	1	4	1	0	2	5	2	0	3	2	9	3	0
											0	1	3	7	1	0	2	3	2	1	3	1	6	3	0
											0	1	1	4	1	1	0	2	0	0	7	0	12	4	0
											0	0	0	7	4	0	0	2	1	0	4	2	8	5	0
											1	1	3	8	0	0	0	4	0	0	5	1	8	2	0
											1	3	1	11	1	0	0	5	1	0	1	1	7	1	0
											1	1	1	4	0	0	1	6	0	0	1	2	15	0	1
											1	2	0	7	0	0	0	4	0	0	3	0	11	5	0
											0	2	1	5	3	0	0	3	1	0	4	1	6	6	1
											0	2	0	9	2	0	0	3	1	0	2	1	6	7	0
											0	2	1	6	2	0	1	0	0	0	3	0	11	7	0
											0	0	1	5	2	0	0	4	1	0	2	0	11	7	0
											0	0	1	6	0	0	1	7	0	0	6	1	8	2	1
											1	0	0	5	0	0	1	2	1	0	4	1	12	6	0
											0	3	2	5	0	1	1	6	1	0	4	1	8	1	0
											0	1	2	7	1	0	1	2	2	0	5	1	7	4	0
											0	0	0	5	3	0	1	4	0	1	6	0	12	0	1
											0	1	2	4	0	0	0	4	1	0	1	0	10	9	1
											1	2	2	3	1	0	2	5	3	0	1	3	5	4	1
											1	2	0	1	1	0	1	4	0	0	5	2	11	5	0
											1	1	1	7	1	0	1	6	1	0	2	0	11	1	0
											1	1	1	9	2	0	1	2	0	0	2	0	10	4	0
											1	0	1	6	2	0	0	5	0	0	3	1	7	6	1
											0	2	0	7	0	0	0	6	0	0	2	0	13	3	0
											1	2	1	5	1	0	2	7	1	0	4	0	5	4	0
											2	3	0	10	0	0	0	6	0	1	3	0	5	3	0
											0	0	2	4	3	0	0	4	0	0	3	1	8	7	1
											0	1	1	5	1	0	2	1	0	1	7	1	8	5	0
											0	1	2	8	2	0	1	2	1	1	6	0	8	1	0
											0	1	1	5	1	0	2	6	2	0	3	0	8	4	0
											0	1	1	7	3	0	0	3	2	0	1	1	8	6	0
											0	2	3	4	1	0	1	5	2	0	3	1	7	3	1
											1	3	0	5	1	0	0	5	2	0	2	0	7	7	0
											1	1	2	7	3	0	1	3	1	0	1	0	6	6	1
											0	1	1	8	0	0	0	5	0	0	4	1	11	1	1
											0	0	1	6	3	0	1	3	1	0	2	1	10	5	0
											0	2	1	1	0	0	1	1	1	0	5	0	12	9	0
											0	1	1	4	2	0	1	7	0	0	4	0	9	4	0
											1	1	0	3	2	1	0	10	2	0	3	0	7	3	0
											0	0	1	9	2	0	0	2	0	0	5	0	10	4	0
											0	1	1	4	1	1	2	6	0	1	6	0	8	2	0
											0	0	0	8	2	0	0	3	0	0	4	1	10	4	1
											0	2	2	5	1	1	0	5	2	0	0	0	6	8	1
											2	3	1	4	1	1	1	5	1	0	2	2	8	2	0
											1	2	1	4	1	0	0	5	0	0	4	1	9	5	0
											3	3	3	5	2	0	0	3	1	1	2	3	5	2	0
											0	1	2	6	1	0	1	3	0	0	5	2	6	6	0
											1	4	1	6	1	0	0	7	1	0	2	1	6	3	0
											1	2	0	4	2	0	0	7	2	0	2	1	5	6	1
											1	2	1	6	1	0	1	3	1	0	1	0	10	6	0
											1	2	2	7	1	1	2	3	0	0	5	0	6	3	0
											0	1	0	6	0	0	1	8	1	0	3	0	9	4	0
											1	0	2	6	1	0	0	2	0	0	5	0	8	7	1
											3	0	0	0	1	0	1	8	1	0	7	0	8	4	0
											0	1	1	7	0	0	2	7	1	1	5	0	5	3	0
											0	0	0	5	0	1	0	1	1	1	5	0	15	4	0
											2	1	2	9	1	0	1	3	0	0	5	2	6	1	0
											0	1	1	6	1	0	0	1	1	0	5	0	12	5	0
											1	3	1	9	0	1	0	5	1	0	2	0	7	3	0
											0	0	1	4	1	0	1	2	0	0	4	2	14	4	0
											1	2	1	6	0	1	2	3	1	1	2	0	8	5	0
											1	1	0	9	3	0	0	1	0	0	2	1	10	5	0
											1	1	0	3	0	1	3	4	0	0	7	0	11	2	0
											2	6	2	2	2	1	2	4	1	0	1	0	7	3	0
											1	1	2	4	0	1	0	7	0	0	2	0	12	3	0
											0	1	1	10	0	0	0	3	1	1	3	1	11	1	0
											1	2	1	7	4	1	0	4	2	0	1	0	7	2	1
											0	2	2	8	1	0	1	5	1	0	0	1	10	2	0
											1	1	0	11	1	0	0	3	1	0	6	0	8	1	0
											2	0	0	4	1	0	0	6	1	0	1	1	14	3	0
											0	2	1	5	1	0	1	5	1	0	6	0	7	4	0
											1	1	0	6	3	0	1	1	1	0	2	0	13	4	0
											1	1	4	3	3	0	1	1	1	1	6	2	7	2	0
											1	1	2	5	1	0	1	3	0	1	5	0	11	2	0
											1	1	0	7	0	0	0	1	0	0	2	1	17	3	0
											1	2	1	6	1	1	0	4	2	0	4	1	5	5	0
											0	3	2	4	1	1	1	7	2	0	3	0	7	2	0
											0	1	0	5	0	1	1	8	2	0	3	1	7	4	0
											1	1	0	10	1	0	0	4	1	0	3	0	8	4	0
											0	1	1	5	1	0	1	1	0	0	7	1	9	5	1
											1	1	1	5	1	0	0	3	1	0	6	0	9	5	0
											0	2	0	3	2	1	1	6	2	0	3	0	7	5	1
											1	0	3	5	2	0	0	3	0	1	5	2	7	4	0
											1	3	3	1	2	0	1	3	1	0	5	2	6	4	1
											0	2	1	8	0	0	0	5	0	0	2	1	10	4	0
											0	1	1	6	1	1	0	9	2	0	1	1	8	2	0
											1	2	2	3	1	1	1	5	2	0	2	2	9	2	0
											0	0	0	6	0	0	1	2	1	1	3	1	12	6	0
											0	0	2	5	3	1	0	3	0	0	3	3	8	4	1
											1	0	3	9	0	0	1	3	1	0	5	1	7	2	0
											0	1	0	7	1	1	1	5	0	0	5	0	10	2	0
											0	2	2	3	3	1	2	3	2	1	3	2	6	3	0
											1	0	0	12	0	0	1	2	1	0	2	0	12	2	0
											0	2	1	4	1	1	0	5	3	0	2	0	8	6	0
											0	1	1	5	1	1	0	3	1	0	5	0	10	5	0
											0	0	1	6	1	0	2	3	1	1	5	1	9	3	0
											0	0	2	4	1	0	2	5	0	0	3	2	14	0	0
											1	0	0	10	2	0	1	1	1	0	2	0	13	2	0
											0	2	2	5	1	0	2	5	0	0	6	1	8	1	0
											2	0	1	3	0	0	1	6	1	0	3	1	10	5	0
											0	1	2	4	1	0	2	3	2	1	4	2	7	4	0
											3	4	0	8	3	1	0	4	0	0	2	1	3	4	0
											1	0	2	7	1	0	1	2	1	1	5	2	6	4	0
											0	0	2	6	4	0	1	1	1	0	4	1	8	5	0
											0	1	0	5	1	0	0	7	0	0	1	2	14	2	0
											0	3	1	4	0	0	0	1	0	0	7	1	11	5	0
											1	0	0	5	1	0	1	3	2	0	3	2	6	8	1
											1	1	0	2	0	0	0	2	0	1	3	0	12	11	0
											0	0	1	8	2	0	0	3	0	0	3	2	7	7	0
											1	0	2	10	0	0	0	3	0	0	2	3	11	1	0
											0	0	1	4	1	0	2	7	1	0	5	0	7	5	0
											0	1	2	5	1	1	0	4	3	0	4	1	7	4	0
											0	1	1	6	1	1	1	5	0	0	6	0	7	4	0
											0	1	1	3	1	0	1	5	0	1	6	1	11	2	0
											0	2	2	7	2	0	0	4	2	0	1	1	7	5	0
											0	0	2	5	3	1	0	2	0	0	4	2	10	4	0
											0	0	1	3	1	0	0	5	1	1	7	1	10	3	0
											0	2	0	5	2	0	1	6	1	0	5	0	11	0	0
											1	0	1	7	2	0	1	4	0	0	6	0	7	4	0
											0	2	1	6	1	0	2	5	1	0	5	1	8	1	0
											3	1	4	8	0	0	1	4	1	0	1	0	8	1	1
											1	3	0	10	1	0	0	3	3	1	2	0	6	3	0
											0	0	1	6	3	0	0	7	0	0	3	0	6	6	1
											0	1	1	7	0	1	0	6	0	0	3	1	12	1	0
											1	1	2	6	1	0	1	3	1	1	2	0	8	6	0
											0	1	1	2	1	0	1	4	1	0	3	1	9	9	0
											1	3	2	5	2	0	1	6	0	0	2	0	9	2	0
											0	2	1	4	0	0	1	5	0	0	3	1	5	10	1
											0	1	1	6	1	0	2	7	0	0	5	1	5	4	0
											0	1	1	8	0	0	1	0	2	0	3	1	11	5	0
											0	1	1	7	2	0	1	4	2	1	4	1	6	3	0
											0	0	3	5	1	0	1	4	1	0	4	0	8	6	0
											0	0	0	3	1	1	1	4	0	1	8	0	11	2	1
											0	1	2	5	2	0	1	1	0	0	4	1	11	5	0
											1	2	1	4	1	0	2	3	2	0	7	1	5	4	0
											0	2	1	4	0	0	1	5	1	0	2	0	15	2	0
											0	0	2	9	1	0	0	2	1	0	3	2	7	6	0
											0	2	2	6	1	1	0	6	0	1	0	1	13	0	0
											0	1	1	6	0	0	2	1	0	0	0	0	16	6	0
											2	2	0	10	2	0	1	2	1	1	1	0	6	5	0
											1	1	1	4	0	0	1	0	1	0	5	1	15	3	0
											1	1	0	5	0	0	1	3	0	0	2	0	10	9	1
											0	1	0	3	0	0	1	5	1	1	2	0	8	10	1
											1	1	1	8	2	0	2	3	1	0	1	0	7	6	0
											1	0	2	7	0	1	0	6	2	0	7	1	5	1	0
											0	2	1	8	1	0	1	2	1	0	3	1	8	5	0
											0	1	1	5	1	0	1	3	0	0	3	1	15	2	0
											0	0	1	7	2	0	1	3	1	1	5	2	5	5	0
											1	0	1	8	2	0	1	1	0	0	1	0	10	7	1
											1	2	1	11	0	1	1	2	0	0	3	0	7	3	1
											0	1	0	6	0	0	0	8	0	0	4	2	11	1	0
											1	1	4	7	1	0	3	2	0	0	3	2	5	4	0
											1	2	1	7	1	0	1	6	1	0	1	0	8	4	0
											0	1	0	4	0	0	0	4	2	0	6	1	10	5	0
											1	0	4	10	0	0	1	2	0	1	4	0	7	3	0
											0	1	0	3	0	0	1	6	0	1	6	0	9	6	0
											0	1	2	1	1	0	0	3	0	0	4	1	19	1	0
											0	1	0	7	1	0	1	7	1	0	4	0	9	2	0
											1	0	0	8	1	0	0	7	1	0	2	0	7	6	0
											1	2	0	6	2	0	1	5	0	0	1	0	11	4	0
											0	0	1	5	1	1	0	2	0	0	5	0	14	4	0
											1	1	0	4	0	0	0	7	1	0	2	0	9	7	1
											0	1	1	5	0	1	0	2	0	0	4	2	12	5	0
											1	2	2	6	3	0	0	4	0	0	3	0	6	6	0
											1	2	1	6	2	1	1	5	2	0	2	1	7	2	0
											2	0	1	10	2	0	1	3	1	0	0	0	10	3	0
											2	1	0	8	0	0	1	1	0	0	0	2	16	1	1
											1	1	0	8	1	0	2	7	0	0	2	0	6	5	0
											1	0	3	6	0	0	1	4	1	0	2	2	8	5	0
											0	0	1	8	2	0	0	3	1	1	3	1	6	6	1
											0	0	1	2	1	0	0	6	0	0	5	0	10	7	1
											1	3	0	11	0	1	0	6	0	1	2	0	6	2	0
											1	3	0	7	2	0	1	5	0	0	3	0	8	3	0
											2	2	1	4	1	1	2	5	1	0	4	1	6	3	0
											0	0	1	5	1	1	1	7	0	0	3	1	10	3	0
											0	2	1	4	2	0	1	5	2	0	5	1	6	4	0
											0	1	2	4	0	0	1	3	0	0	4	1	11	6	0
											0	0	1	6	2	0	1	2	0	1	7	2	5	6	0
											0	1	1	6	1	0	0	2	0	1	3	0	11	7	0
											1	1	1	4	0	1	2	7	0	0	6	0	8	2	0
											3	1	2	10	0	0	0	5	0	0	2	1	6	3	0
											0	2	2	6	2	0	1	5	2	0	3	0	4	6	0
											0	0	2	3	0	0	0	9	1	0	1	0	10	7	0
											1	1	0	9	3	0	1	2	0	0	2	0	11	3	0
											0	1	2	6	2	0	1	2	3	0	3	0	6	6	1
											0	2	1	7	1	0	1	5	0	0	4	0	9	3	0
											1	2	1	4	2	0	0	2	0	0	4	0	13	4	0
											0	1	1	7	1	0	1	4	2	0	5	0	8	2	1
											0	2	0	5	1	0	2	7	1	0	3	1	8	2	1
											0	1	2	8	0	0	1	6	0	0	5	0	7	3	0
											0	2	2	7	1	0	1	5	0	0	1	0	10	4	0
											1	2	0	4	0	0	1	5	0	0	6	0	12	2	0
											0	1	0	8	0	0	1	4	2	0	6	2	4	5	0
											0	2	0	2	0	0	1	3	0	1	6	0	14	3	1
											1	3	2	4	2	0	3	4	0	0	4	0	9	1	0
											1	0	0	11	0	0	0	4	0	0	3	0	13	0	1
											0	2	1	7	1	1	0	7	1	0	3	0	6	4	0
											2	2	0	10	1	0	1	3	1	1	0	1	8	3	0
											0	1	3	6	2	0	2	1	0	0	4	3	5	5	1
											2	1	2	6	2	0	1	1	0	0	4	0	9	5	0
											0	3	1	8	0	0	0	4	0	0	1	1	12	3	0
											1	1	1	5	3	0	1	3	1	0	5	1	6	5	0
											1	3	2	8	1	0	1	5	1	0	2	0	7	2	0
											1	1	2	3	0	0	2	2	2	1	5	2	10	2	0
											2	0	1	5	3	0	0	4	0	1	4	2	5	6	0
											0	1	1	5	1	1	2	6	1	0	3	1	8	3	0
											0	1	5	6	1	0	2	4	1	1	5	0	5	2	0
											0	1	2	4	0	0	0	4	1	0	6	1	7	7	0
											3	1	0	6	3	0	1	4	1	0	4	0	5	5	0
											2	0	1	8	1	0	1	1	0	0	2	1	10	6	0
											1	0	1	9	0	0	1	5	0	1	2	1	9	3	0
											1	0	1	6	2	0	0	2	0	0	3	3	9	5	1
											3	0	4	6	1	0	0	3	0	0	4	1	7	3	1
											0	1	2	8	2	0	0	5	0	0	4	0	9	2	0
											0	2	0	5	0	1	2	4	0	0	6	1	10	2	0
											0	1	0	7	1	0	1	4	0	0	3	2	8	5	1
											1	2	1	6	0	0	2	3	2	0	6	1	7	2	0
											1	0	3	4	3	0	1	2	0	0	4	2	7	5	1
											0	1	3	8	0	0	2	4	0	0	5	1	7	2	0
											1	1	2	6	1	0	0	2	0	0	7	0	11	1	1
											0	0	0	4	1	0	2	9	1	0	3	0	9	4	0
											1	2	1	6	0	0	0	8	0	0	2	2	10	1	0
											1	3	2	7	1	0	1	5	0	0	4	2	4	3	0
											0	2	0	8	3	0	0	7	1	0	3	0	7	2	0
											0	2	1	7	2	0	0	1	0	0	3	0	8	8	1
											2	0	2	6	3	1	0	3	0	1	5	1	6	3	0
											0	1	1	7	1	0	0	4	2	1	3	1	7	5	0
											1	1	3	7	1	0	2	2	1	1	5	3	3	3	0
											3	3	2	6	2	0	0	5	0	1	5	1	3	2	0
											1	2	1	8	0	0	1	4	1	0	3	1	10	1	0
											0	1	1	6	0	0	1	3	0	1	8	0	9	2	1
											1	1	2	6	0	0	0	4	1	0	6	0	7	5	0
											0	2	1	2	1	0	1	4	0	0	6	1	12	3	0
											1	1	0	2	0	0	0	3	0	1	6	4	7	7	1
											2	1	2	4	5	0	1	3	1	0	2	1	6	4	1
											0	2	1	6	1	0	0	5	2	0	1	1	8	6	0
											0	3	2	7	3	0	0	0	0	1	0	0	9	7	1
											1	1	0	5	1	0	1	2	2	1	4	2	5	7	1
											1	1	1	6	0	0	1	2	2	1	6	0	10	1	1
											1	0	2	6	2	1	0	2	0	0	3	3	6	6	1
											1	0	1	9	0	0	1	5	1	1	5	0	8	1	0
											0	1	2	4	3	0	0	5	1	0	1	2	9	5	0
											0	1	0	7	1	0	0	7	0	1	3	0	11	2	0
											0	1	1	8	3	0	1	3	2	0	3	1	7	3	0
											0	0	2	4	1	0	0	5	1	0	6	0	10	4	0
											0	2	2	5	1	0	1	4	1	0	3	2	5	6	1
											0	2	1	5	0	0	1	5	1	0	1	0	12	5	0
											0	1	0	4	3	0	1	5	0	0	4	0	11	4	0
											1	1	0	4	1	0	0	7	0	0	3	1	11	4	0
											0	2	2	6	1	0	1	4	1	0	5	1	8	2	0
											1	2	1	7	1	0	0	7	1	0	2	0	8	3	0
											1	2	0	12	0	0	0	5	0	1	3	0	6	3	0
											0	2	1	7	2	1	0	4	1	0	2	0	10	3	0
											2	3	0	6	3	0	1	2	2	0	0	1	9	4	0
											0	1	0	3	2	0	0	6	1	1	2	0	11	5	1
											0	0	1	4	0	1	2	5	3	0	6	1	6	4	0
											1	2	0	11	1	0	0	5	0	0	3	0	7	3	0
											1	2	2	6	1	0	1	7	0	0	4	0	7	2	0
											0	1	0	6	2	0	1	3	1	0	3	0	10	6	0
											1	3	0	10	1	0	1	3	1	0	2	0	6	5	0
											0	3	1	3	3	1	0	7	2	1	2	0	7	3	0
											0	1	1	6	1	0	0	4	0	0	2	0	12	6	0
											3	0	0	1	0	1	3	7	1	0	2	1	10	4	0
											1	2	2	9	0	0	1	4	1	0	3	0	8	2	0
											1	3	2	6	2	0	1	5	0	0	6	1	3	3	0
											0	0	1	4	1	1	2	8	2	0	5	1	6	2	0
											1	0	2	7	1	0	0	1	1	0	7	1	11	1	0
											0	1	1	5	0	1	0	6	0	0	5	0	12	2	0
											0	0	1	4	2	0	0	5	1	0	3	2	6	8	1
											0	1	0	5	1	0	1	8	0	0	5	0	11	1	0
											3	4	2	4	3	0	0	4	0	0	3	1	7	2	0
											0	1	3	5	0	0	1	5	0	0	7	0	10	0	1
											0	1	1	8	1	0	0	4	2	0	2	0	10	4	0
											1	0	1	3	0	0	1	4	0	0	5	2	9	7	0
											1	2	2	6	2	0	1	3	1	0	4	1	8	2	0
											1	1	1	6	1	0	0	6	0	1	2	1	11	2	0
											1	3	0	4	0	0	1	4	0	0	4	0	11	5	0
											0	2	1	7	0	0	0	7	0	0	2	0	11	3	0
											0	3	1	6	0	0	0	5	1	0	2	0	9	6	0
											0	2	0	7	2	0	0	7	1	1	0	0	9	4	0
											0	1	2	6	2	0	0	8	1	0	1	0	10	2	0
											0	1	1	5	2	0	1	1	0	0	6	2	9	4	1
											0	4	1	5	2	1	0	7	1	0	3	0	6	3	0
											0	2	1	6	1	0	0	6	0	0	3	0	12	2	0
											0	1	1	4	1	0	1	3	4	0	2	2	8	5	1
											1	2	2	8	0	1	0	4	1	0	5	1	5	3	0
											1	3	1	4	1	0	1	5	1	0	3	1	9	3	0
											1	2	1	5	1	0	0	7	1	0	1	0	10	4	0
											0	2	0	4	0	1	0	0	0	1	8	1	12	4	0
											0	1	4	7	1	0	1	6	0	0	5	0	5	3	0
											1	2	0	2	1	1	0	6	4	0	5	0	4	7	0
											1	0	1	7	0	0	1	3	0	0	5	1	12	2	0
											1	1	0	3	0	0	0	2	0	1	7	3	10	4	1
											0	0	1	8	2	0	1	4	0	0	4	1	7	5	0
											1	3	1	5	2	1	0	4	3	1	1	0	7	3	1
											0	0	3	7	3	0	0	2	0	0	3	2	6	7	0
											0	1	1	4	1	0	1	7	1	0	1	0	13	3	0
											0	1	1	2	0	0	0	7	2	0	4	1	9	5	1
											0	0	2	7	0	0	0	1	2	1	5	1	14	0	0
											1	1	4	6	2	0	1	2	1	1	6	1	3	4	0
											1	0	0	8	1	0	0	4	1	0	5	2	8	3	0
											2	3	0	10	2	0	0	4	1	0	4	0	5	2	0
											0	1	2	5	1	0	2	2	2	1	8	1	6	2	0
											0	2	0	7	1	0	1	3	2	0	4	1	6	6	0
											0	3	1	3	0	0	0	0	0	0	5	2	18	0	1
											1	0	0	4	1	0	0	9	0	0	3	0	14	1	0
											1	0	3	8	1	0	0	1	2	0	8	0	8	0	1
											0	0	2	9	2	1	0	1	2	0	5	1	5	5	0
											0	1	1	5	3	0	1	3	0	1	4	3	5	6	0
											0	2	0	5	0	0	0	5	1	0	4	1	11	4	0
											1	0	0	12	2	0	1	2	0	0	2	0	9	4	0
											1	2	2	8	2	0	1	3	1	0	4	0	4	5	0
											1	3	2	8	1	0	1	4	0	1	4	0	6	1	1
											2	1	3	7	0	0	1	4	1	0	6	0	7	1	0
											0	2	1	8	1	0	1	0	0	0	2	0	10	7	1
											0	3	1	6	2	1	2	5	1	0	4	1	5	2	0
											1	3	1	10	0	0	0	5	0	0	2	0	8	3	0
											1	0	0	9	2	1	1	1	0	0	2	0	13	3	0
											1	0	4	3	2	1	0	2	0	1	6	1	6	6	0
											1	2	0	7	1	0	0	4	0	0	2	1	11	3	1
											1	0	2	9	3	0	1	1	0	0	3	2	6	4	1
											0	1	1	6	1	0	0	2	0	1	1	0	13	7	0
											1	2	1	7	2	0	0	6	0	0	6	0	5	3	0
											0	0	1	7	4	0	1	1	1	0	5	0	9	3	1
											1	0	0	10	1	0	0	3	0	0	3	0	13	2	0
											0	1	1	3	1	0	0	7	0	0	3	0	15	2	0
											0	0	2	4	0	0	0	2	0	0	2	0	17	5	1
											0	1	2	2	2	1	1	7	0	0	4	1	11	1	0
											0	0	0	4	0	0	1	5	1	0	5	3	7	6	1
											1	1	0	7	1	0	0	3	1	1	5	0	9	4	0
											1	1	3	7	1	0	1	1	0	1	5	1	5	6	0
											2	1	2	7	1	0	0	3	1	0	3	0	9	4	0
											0	2	1	7	0	0	1	6	0	0	4	1	10	1	0
											1	2	1	5	2	0	1	3	0	0	7	0	10	1	0
											1	3	0	9	1	0	0	2	0	0	2	0	10	5	0
											0	1	1	3	1	0	2	4	0	0	4	0	9	8	0
											1	1	0	4	4	0	2	3	1	0	1	0	8	7	1
											0	1	1	4	1	1	0	1	0	0	7	0	15	1	1
											1	2	3	2	2	0	1	5	1	0	5	0	8	3	0
											0	0	2	6	2	0	0	3	0	0	4	2	5	8	1
											0	2	0	6	0	0	1	7	0	0	5	0	9	3	0
											0	2	2	7	0	1	0	1	0	0	6	1	10	3	0
											1	1	1	4	2	0	0	5	1	0	4	1	8	4	1
											0	1	0	4	2	0	2	4	0	0	3	0	14	3	0
											0	0	0	3	0	0	0	5	1	1	2	0	10	10	1
											1	0	0	3	0	0	3	7	0	1	8	0	7	3	0
											0	2	3	6	1	0	2	3	0	1	4	0	5	6	0
											1	5	0	10	1	0	0	3	0	1	3	0	4	5	0
											1	0	2	7	1	0	1	4	0	0	3	1	11	2	0
											0	0	2	4	2	0	2	3	0	1	5	2	8	4	0
											2	0	0	2	0	0	3	4	1	1	8	1	8	2	1
											1	2	3	4	0	0	1	1	2	0	7	0	10	2	0
											3	1	2	9	1	0	0	1	1	0	5	0	6	4	0
											0	1	2	4	2	0	0	4	0	0	3	0	15	1	1
											0	1	0	5	1	0	1	5	1	0	3	1	8	6	1
											1	4	1	5	3	0	0	3	1	0	4	0	8	3	0
											0	1	0	3	1	0	1	5	0	0	4	0	14	4	0
											0	0	3	8	3	0	1	2	0	0	2	0	9	5	0
											1	0	1	6	0	0	0	3	0	1	8	2	6	5	0
											1	3	0	8	2	0	2	4	2	0	2	2	6	1	0
											0	2	1	5	1	0	0	7	1	0	1	1	10	4	0
											1	0	0	1	0	0	1	6	1	0	6	2	8	7	0
											1	2	1	9	2	0	1	6	1	0	3	0	4	3	0
											0	1	1	5	2	0	0	3	1	0	4	0	9	6	1
											0	2	2	5	1	0	2	4	1	0	5	0	10	1	0
											1	0	4	10	1	0	0	2	1	1	4	1	8	0	0
											0	0	1	9	2	0	1	3	0	0	6	0	6	5	0
											0	1	2	8	1	0	0	5	2	0	2	0	6	5	1
											1	0	1	4	1	0	2	3	0	0	5	1	11	4	0
											1	1	1	4	0	0	0	1	1	0	8	1	11	3	1
											3	3	0	9	0	0	0	4	0	1	2	0	8	3	0
											1	2	1	2	2	0	0	1	0	0	5	1	13	5	0
											2	1	4	6	2	0	0	4	1	0	3	1	7	2	0
											1	1	1	6	2	0	1	3	1	0	1	1	10	5	0
											0	1	0	4	2	0	0	1	0	0	4	0	13	8	0
											0	1	1	3	2	0	2	5	0	0	8	0	9	2	0
											0	0	2	6	1	0	0	3	1	0	1	0	9	10	0
											1	0	1	6	1	0	0	2	0	0	4	2	9	7	0
											0	2	2	3	1	0	0	3	1	0	3	0	11	6	1
											0	1	1	3	2	0	1	8	1	0	4	0	11	1	0
											0	1	2	5	1	0	2	3	0	1	8	0	8	2	0
											1	0	1	5	4	0	1	5	1	0	2	0	7	5	1
											0	1	1	5	0	0	0	4	1	0	5	1	8	7	0
											0	2	0	4	1	1	3	5	1	0	3	2	7	3	1
											1	1	1	5	1	0	0	4	1	0	5	2	7	4	1
											1	0	1	6	2	0	0	3	0	0	3	2	12	3	0
											0	1	4	8	0	0	0	4	1	0	4	0	9	2	0
											0	0	0	3	1	0	1	3	1	0	5	2	13	4	0
											1	2	3	8	0	0	0	3	2	0	5	0	7	1	1
											1	1	2	6	1	0	0	5	1	0	4	0	9	3	0
											1	1	1	8	1	0	0	4	0	0	3	0	12	2	0
											0	2	2	7	1	0	1	3	1	0	5	0	6	5	0
											0	2	1	5	1	1	0	7	2	0	1	1	8	4	0
											0	0	1	7	2	0	1	1	0	0	1	0	16	4	0
											0	0	3	4	2	1	1	5	2	0	4	2	6	2	1
											0	1	2	4	1	0	2	6	2	0	2	0	8	5	0
											0	1	0	4	1	0	2	5	0	1	8	0	9	2	0
											1	0	0	2	0	0	1	4	0	0	7	0	15	2	1
											0	1	1	4	0	0	1	5	1	0	5	1	9	5	0
											1	0	2	2	0	0	1	9	1	0	4	0	11	2	0
											1	1	1	7	1	0	0	3	1	1	3	1	8	5	0
											0	1	1	3	1	1	0	8	2	0	1	1	9	5	0
											3	1	0	0	0	0	2	5	0	0	7	1	12	2	0
											2	1	0	7	1	0	1	4	1	0	2	1	9	4	0
											0	2	0	5	0	0	1	3	3	0	4	0	12	3	0
											1	1	0	12	0	1	0	3	1	0	1	2	8	3	0
											1	0	2	6	1	0	0	3	0	1	6	2	7	4	0
											0	2	1	5	1	0	0	3	1	0	4	2	7	6	1
											1	2	0	2	0	0	0	1	1	0	4	4	9	8	1
											0	2	1	3	1	0	0	5	1	0	4	1	10	5	0
											0	2	0	5	2	1	1	5	1	0	5	1	5	4	1
											1	2	2	6	3	0	0	3	0	0	4	0	10	2	0
											1	1	0	2	0	0	1	4	1	1	8	2	6	6	0
											1	1	0	11	3	0	1	4	0	0	2	0	7	3	0
											1	1	2	7	1	0	1	3	1	0	3	0	7	6	0
											1	2	1	8	3	0	1	4	1	0	1	1	5	5	0
											0	3	2	5	0	0	1	4	0	0	5	1	8	3	1
											1	0	1	0	0	1	2	6	1	1	6	2	9	3	0
											1	0	0	6	3	0	1	2	0	0	2	1	9	7	1
											0	0	0	8	3	0	1	1	1	0	3	0	9	7	0
											0	2	0	4	1	0	2	4	1	1	6	0	9	3	0
											1	1	0	2	0	0	1	3	1	0	7	1	9	7	0
											0	2	1	2	0	0	0	6	1	0	3	0	12	6	0
											0	0	1	7	3	0	0	4	0	1	3	1	9	4	0
											0	2	1	5	0	0	1	5	0	0	4	2	8	5	0
											0	2	2	6	2	0	1	3	2	0	5	1	7	2	0
											1	0	0	2	2	0	0	4	1	0	4	1	10	8	0
											0	2	1	6	1	1	1	5	0	0	4	1	9	2	0
											0	1	1	8	3	0	2	3	2	0	0	0	8	5	0
											0	0	1	4	1	0	2	9	1	0	6	1	3	5	0
											0	0	1	11	1	0	1	1	1	0	2	1	14	0	0
											1	4	0	8	1	0	0	7	1	0	4	0	4	3	0
											0	1	0	7	1	0	0	4	1	0	3	0	7	8	1
											0	1	1	7	0	0	3	6	0	1	3	0	9	2	0
											1	0	1	9	1	1	1	2	0	0	1	0	10	6	0
											0	1	1	2	1	0	1	7	1	0	6	0	8	5	0
											0	0	0	11	1	0	1	2	1	0	3	1	13	0	0
											0	1	1	1	1	0	0	6	2	0	4	2	8	6	1
											2	0	3	8	0	0	1	2	0	0	5	0	9	3	0
											0	1	1	7	1	0	1	7	2	0	6	1	5	1	0
											0	0	2	8	3	1	0	2	0	0	3	2	6	5	1
											0	2	0	6	3	0	0	2	3	0	4	0	8	5	0
											0	1	2	8	0	0	0	2	0	1	0	0	18	0	1
											0	0	0	5	2	0	0	1	2	0	6	0	14	3	0
											0	0	1	5	1	1	1	5	1	0	7	1	7	3	0
											2	3	0	10	0	1	1	3	0	0	3	1	7	2	0
											1	2	3	2	2	0	1	2	0	1	5	2	8	4	0
											0	2	1	6	1	1	1	7	0	0	3	2	7	2	0
											2	2	2	8	1	0	1	5	0	0	4	1	6	1	0
											0	0	1	8	3	0	0	4	0	0	2	0	9	5	1
											0	0	0	5	1	0	1	5	2	1	6	0	8	4	0
											3	2	3	3	6	0	0	3	1	0	5	1	4	1	1
											1	2	2	9	0	0	0	4	1	0	3	0	9	2	0
											1	1	1	5	2	0	0	7	0	0	2	0	9	5	0
											0	0	1	7	4	0	1	2	0	0	2	0	8	7	1
											0	0	3	7	1	0	0	6	0	0	6	0	8	2	0
											1	1	0	2	1	0	0	3	1	0	7	1	12	4	0
											1	3	1	8	1	0	2	3	0	0	4	1	6	2	1
											1	0	1	2	0	0	1	7	1	0	5	0	10	4	1
											1	2	1	7	2	0	2	5	1	1	5	1	3	2	0
											0	2	0	5	2	0	0	6	2	0	3	0	7	6	0
											2	0	2	9	2	1	1	1	0	0	3	0	8	3	1
											0	1	0	6	0	1	1	7	2	0	2	1	9	3	0
											0	2	1	9	0	0	0	0	0	0	6	0	12	3	0
											0	0	1	4	2	0	0	6	2	0	3	0	9	6	0
											1	2	3	5	2	0	0	5	1	0	1	1	7	5	0
											0	0	2	7	0	0	1	2	1	1	5	0	12	2	0
											0	0	2	3	1	0	0	1	1	0	5	2	14	4	0
											1	0	2	2	1	1	0	8	3	0	1	1	7	6	0
											1	1	0	3	0	0	0	1	1	0	9	1	14	2	0
											0	0	0	11	2	1	2	0	0	0	2	0	8	7	0
											0	3	1	5	1	1	0	6	0	0	5	0	8	3	0
											1	3	2	4	3	0	0	4	2	0	2	2	8	2	0
											1	0	2	7	0	0	1	2	0	0	5	1	10	3	1
											0	0	0	6	1	0	1	1	1	0	5	1	10	7	0
											0	1	2	8	2	0	1	2	0	0	5	1	8	3	0
											0	1	1	6	1	1	1	8	1	0	2	2	5	4	0
											0	3	1	9	0	0	1	4	1	0	0	1	12	1	0
											1	1	1	0	1	0	1	4	0	0	2	0	18	4	0
											1	0	1	3	1	0	0	4	0	0	2	0	9	11	1
											1	0	1	0	2	1	1	7	0	0	3	0	11	6	0
											0	1	1	6	2	0	1	6	2	0	3	1	7	3	0
											0	1	2	6	1	0	0	3	0	0	6	1	10	3	0
											0	0	1	6	0	0	1	4	2	0	4	0	10	5	0
											0	1	0	10	2	1	0	6	0	0	2	0	10	1	0
											0	1	1	7	2	0	1	5	1	0	2	1	8	4	0
											0	0	1	6	1	0	0	9	0	0	5	0	10	1	0
											0	3	0	2	0	0	1	3	0	0	7	0	11	6	0
											2	3	1	6	3	0	2	4	2	0	3	0	4	3	0
											0	0	1	4	2	0	1	2	0	0	4	1	7	10	1
											0	0	1	7	1	0	0	3	0	0	4	2	9	6	0
											1	2	1	5	0	0	1	7	1	0	6	0	7	2	0
											0	1	0	5	0	0	1	6	2	0	3	2	6	7	0
											0	1	3	6	1	1	0	6	2	0	3	0	6	4	0
											0	1	2	6	0	0	1	0	1	0	5	0	10	7	0
											0	1	0	6	0	1	2	6	0	0	5	1	9	2	0
											1	0	0	4	0	0	1	2	0	0	7	2	10	5	1
											1	0	2	7	1	1	1	0	1	0	5	2	9	3	0
											0	1	1	3	1	0	0	6	1	0	1	0	12	7	0
											2	2	3	7	0	1	2	5	0	0	4	0	3	3	1
											1	0	1	8	1	0	1	2	1	0	5	1	7	4	1
											0	1	3	7	0	0	0	2	0	0	4	0	13	2	1
											0	0	2	8	3	0	2	1	2	0	2	0	6	6	1
											0	0	1	6	2	0	2	6	0	0	4	1	6	5	0
											1	1	2	9	1	0	1	2	0	0	4	1	7	4	0
											1	1	2	3	2	0	1	6	1	1	3	3	4	5	0
											0	0	1	4	0	0	2	3	0	0	7	1	10	5	0
											0	0	0	6	2	0	2	6	1	1	0	0	13	2	0
											0	1	3	7	0	0	0	3	1	1	6	0	9	2	0
											0	2	2	5	0	0	0	6	0	0	5	0	9	3	1
											0	2	1	5	1	1	2	6	0	0	6	0	7	2	0
											0	0	1	6	2	0	0	5	0	0	2	0	12	5	0
											0	1	1	3	1	0	0	2	0	0	7	2	9	6	1
											0	0	0	6	1	1	1	5	1	0	3	2	9	4	0
											1	1	2	6	2	1	0	3	1	1	5	1	5	4	0
											1	2	1	5	2	0	1	4	2	0	4	1	3	7	0
											0	3	1	5	0	0	2	4	0	0	5	0	7	6	0
											0	1	2	6	1	0	1	3	1	0	6	0	10	2	0
											1	2	1	7	2	0	0	4	2	0	2	1	9	2	0
											1	3	2	5	1	1	2	3	2	0	2	2	6	3	0
											1	0	3	9	3	0	0	3	0	1	3	1	5	4	0
											0	0	0	7	2	0	0	3	0	0	5	3	6	6	1
											1	0	2	4	3	0	0	2	0	0	7	2	5	7	0
											0	1	2	5	1	0	0	1	1	0	0	0	13	8	1
											0	0	1	7	0	0	2	3	0	0	4	0	13	3	0
											0	1	2	3	1	0	0	5	1	0	7	0	12	1	0
											0	1	1	8	2	0	0	3	1	0	2	0	9	6	0
											0	1	2	6	1	0	1	6	2	0	4	1	4	5	0
											1	1	3	5	1	0	0	1	0	0	6	3	10	2	0
											0	1	1	6	0	1	0	1	0	0	4	2	9	7	1
											0	2	0	6	1	0	0	2	0	0	3	2	13	4	0
											0	0	1	6	0	0	2	3	0	1	7	2	6	5	0
											1	1	1	3	1	0	2	6	1	0	5	0	8	4	0
											1	1	2	6	1	0	1	3	1	0	2	0	9	6	0
											0	1	3	4	0	1	0	1	0	0	5	1	13	4	0
											0	1	1	4	0	0	0	1	2	0	1	0	19	4	0
											1	2	0	9	0	0	1	5	0	0	1	1	9	4	0
											0	0	1	9	2	0	1	5	1	0	2	0	7	4	1
											0	2	2	5	1	0	0	4	2	0	2	1	10	4	0
											0	2	2	6	0	0	1	5	1	0	5	1	5	5	0
											1	1	0	8	1	0	1	5	2	0	2	0	6	6	0
											1	0	0	6	2	0	1	4	0	0	3	3	6	6	1
											1	1	0	4	2	0	1	6	1	0	2	0	9	6	0
											1	2	3	3	2	0	1	3	0	1	3	3	5	5	1
											0	1	0	10	1	0	0	1	1	0	3	0	12	4	0
											2	0	0	13	0	1	0	2	0	0	2	1	11	1	0
											1	3	0	4	2	1	0	5	3	0	3	1	6	3	1
											0	3	0	6	0	0	1	7	1	0	3	2	6	4	0
											3	1	1	9	1	1	0	3	1	0	4	0	6	3	0
											1	1	0	8	0	0	1	4	0	0	3	2	11	1	1
											1	2	0	7	0	1	0	6	0	0	2	1	10	3	0
											0	2	0	7	1	0	0	4	1	0	5	1	7	4	1
											0	1	1	1	1	0	0	6	1	0	4	2	11	5	0
											0	2	2	5	2	0	2	3	2	1	2	2	4	6	0
											0	1	0	6	2	0	0	6	0	1	0	0	13	4	0
											0	0	3	7	3	1	0	2	0	0	2	1	8	6	0
											1	2	1	7	2	0	1	3	0	0	3	1	7	5	0
											1	1	2	6	2	0	1	3	0	0	4	1	7	5	0
											1	0	2	10	0	0	0	1	1	0	6	0	10	2	0
											0	4	0	6	1	1	0	6	2	0	3	0	7	3	0
											0	1	3	4	2	0	0	2	0	1	7	1	6	6	0
											1	1	0	3	2	0	0	6	1	0	3	1	9	5	1
											1	0	2	8	0	0	1	2	2	0	8	0	8	1	0
											1	2	3	7	0	0	2	4	1	1	2	1	9	0	0
											2	2	0	8	1	0	0	3	1	0	3	0	9	4	0
											0	0	1	6	0	0	1	6	1	0	4	0	8	6	0
											1	3	1	5	0	0	0	6	1	0	1	1	11	3	0
											0	1	0	4	1	0	1	4	2	0	5	1	10	4	0
											1	1	2	7	0	0	1	3	1	0	4	1	9	3	0
											0	1	1	4	1	1	4	2	3	1	3	2	6	3	1
											1	1	4	7	2	0	1	2	2	1	4	0	5	3	0
											1	2	0	6	1	0	1	5	1	0	5	1	5	5	0
											1	1	1	10	1	0	1	3	1	0	4	1	5	4	0
											0	0	0	7	2	0	0	4	1	0	3	1	11	4	0
											1	1	1	11	2	0	0	3	0	0	4	1	7	2	0
											0	2	0	4	3	0	1	3	1	0	4	3	7	5	0
											1	3	1	2	1	0	2	3	1	0	6	1	8	4	0
											0	2	2	6	1	0	0	2	1	0	2	0	10	7	0
											0	2	1	2	1	0	1	5	1	0	4	2	8	5	1
											0	5	0	5	2	1	1	2	3	0	4	1	6	3	0
											0	0	2	7	3	0	1	1	0	0	3	1	9	6	0
											1	2	2	3	2	0	2	3	1	0	6	1	6	3	1
											1	0	3	5	3	0	0	6	1	0	4	1	6	3	0
											1	1	1	6	0	0	0	5	0	0	0	1	15	2	1
											0	1	1	9	1	0	1	5	0	0	7	0	7	1	0
											1	0	2	8	2	1	0	0	0	1	6	2	8	2	0
											0	2	2	8	2	0	1	3	0	0	5	0	9	1	0
											1	3	2	4	3	0	1	3	1	0	3	0	9	3	0
											0	2	0	6	2	0	0	6	0	0	3	0	12	2	0
											0	1	4	8	0	0	1	5	1	0	3	0	8	2	0
											1	2	2	10	1	1	1	2	0	0	3	0	8	2	0
											1	0	3	5	1	0	0	5	0	1	7	0	9	1	0
											0	1	2	5	0	0	0	3	0	1	10	0	8	3	0
											1	2	2	11	0	0	0	6	0	0	3	0	5	3	0
											0	1	2	5	1	0	1	2	0	0	4	1	8	7	1
											1	2	0	4	1	0	1	2	1	0	6	1	13	1	0
											0	0	1	6	1	0	0	3	0	0	5	0	11	6	0
											1	3	0	10	1	0	1	4	0	0	3	2	7	1	0
											0	1	3	8	1	0	1	5	0	1	6	0	6	1	0
											1	2	2	2	0	0	1	4	1	1	7	1	4	7	0
											2	2	2	9	0	0	1	3	0	1	4	0	6	2	1
											0	0	2	3	2	0	2	5	1	0	3	1	7	7	0
											0	2	2	5	1	0	0	8	0	0	4	0	9	1	1
											1	0	0	5	1	0	1	4	1	1	3	1	10	4	1
											1	1	3	6	1	0	0	4	0	0	5	1	9	2	0
											0	0	1	9	1	1	1	0	1	0	3	0	12	4	0
											0	1	0	6	1	0	1	2	0	1	6	4	5	5	1
											1	1	1	6	2	0	1	3	1	0	4	1	7	5	0
											0	2	0	3	0	0	0	4	0	1	8	0	12	3	0
											0	2	2	5	2	0	1	5	0	1	5	1	5	4	0
											0	3	0	9	2	1	0	7	0	0	3	1	4	3	0
											1	2	0	7	2	0	1	6	1	0	2	0	6	5	0
											0	0	2	5	2	0	1	7	0	0	3	1	9	3	0
											0	1	1	6	2	0	1	4	2	1	3	2	6	4	0
											2	1	1	9	0	0	0	2	0	1	1	0	10	6	0
											1	1	2	5	2	0	0	2	1	0	5	2	7	5	0
											0	1	1	8	2	0	0	5	0	0	4	1	8	3	0
											0	0	0	3	1	0	0	2	1	0	7	1	17	1	0
											2	2	0	5	1	0	1	6	1	0	5	0	7	3	0
											0	0	1	6	0	0	0	5	0	0	4	2	11	4	0
											0	2	1	6	2	0	0	4	0	0	3	2	8	5	0
											0	2	1	5	2	0	0	6	2	0	2	0	7	6	0
											1	4	1	6	3	1	0	6	1	1	1	0	7	1	0
											1	0	2	6	0	0	2	3	0	1	6	0	8	3	1
											0	1	1	6	2	1	1	8	1	0	1	0	6	5	0
											0	2	2	9	2	0	0	3	2	1	1	1	7	3	0
											1	0	2	9	0	0	0	2	0	0	1	1	12	5	0
											0	1	2	6	0	0	1	5	1	0	4	0	9	4	0
											0	3	2	8	0	0	0	6	0	0	4	0	6	3	1
											1	0	1	4	2	1	2	6	1	1	7	0	6	1	0
											0	0	1	9	4	1	0	3	0	0	4	1	9	1	0
											0	0	3	7	1	0	1	5	0	0	5	0	8	3	0
											1	1	1	10	1	0	1	3	0	0	5	0	6	4	0
											1	4	1	6	1	1	0	5	0	0	0	1	11	2	0
											1	2	0	9	1	0	0	4	1	0	2	1	7	5	0
											0	3	0	5	2	0	0	3	0	1	3	0	11	5	0
											0	3	0	2	1	1	2	6	0	0	7	0	8	3	0
											0	4	2	6	2	1	1	4	1	0	3	2	4	3	0
											1	0	3	6	4	0	0	3	0	0	5	2	5	3	1
											1	1	1	1	0	0	1	3	0	0	6	0	13	5	1
											1	2	0	8	0	1	1	6	0	0	2	0	6	6	0
											0	1	2	3	3	0	0	1	2	1	8	2	9	1	0
											0	2	0	4	2	1	0	8	1	0	1	1	7	6	0
											1	0	0	0	1	0	1	5	1	0	4	0	17	3	0
											1	1	0	8	0	0	1	2	0	0	3	0	12	5	0
											1	2	0	7	1	0	0	5	2	1	3	0	7	4	0
											2	0	2	8	2	0	0	3	0	0	4	1	6	5	0
											0	1	2	8	2	0	2	3	0	1	4	2	4	4	0
											0	2	2	6	1	0	1	2	1	0	3	0	10	5	0
											0	2	0	8	1	1	0	6	1	1	2	0	8	3	0
											0	1	0	7	0	0	2	6	1	1	5	0	7	3	0
											0	0	3	5	1	0	1	4	0	1	6	0	9	3	0
											0	1	0	4	1	0	2	5	1	1	3	2	7	6	0
											0	0	1	10	2	0	1	2	1	0	2	1	8	5	0
											0	0	0	4	0	0	2	3	3	0	5	2	7	7	0
											0	0	0	7	2	0	1	5	1	0	4	1	7	5	0
											1	0	2	2	1	0	0	8	0	0	1	0	14	4	0
											0	1	0	4	1	0	1	4	2	0	5	2	11	2	0
											0	0	0	7	2	0	2	4	0	0	3	1	10	4	0
											0	2	0	7	2	0	3	4	1	0	4	2	6	2	0
											1	0	2	6	0	0	0	5	0	0	6	1	10	2	0
											3	1	0	11	0	0	0	4	0	0	3	0	7	4	0
											1	0	0	9	2	0	0	1	2	0	2	1	10	5	0
											2	5	0	7	3	1	1	2	1	1	1	0	8	1	0
											1	3	0	4	1	0	0	0	0	0	4	1	15	4	0
											0	1	1	5	2	0	1	4	1	0	6	1	6	5	0
											0	1	0	5	1	0	1	1	1	0	2	0	14	7	0
											2	2	0	7	0	0	0	5	1	0	2	0	9	5	0
											1	1	2	8	2	0	0	2	1	0	6	1	7	2	0
											0	2	1	7	1	0	2	5	1	0	4	1	7	2	0
											0	2	1	6	0	1	0	5	1	0	3	0	11	3	0
											0	2	3	3	2	0	1	3	1	1	5	1	7	4	0
											1	1	2	6	2	0	1	2	1	0	5	2	7	3	0
											1	0	1	4	1	0	0	3	0	0	0	2	15	6	0
											1	1	0	7	1	0	0	7	1	0	2	1	8	4	0
											0	0	1	7	2	0	0	4	0	0	4	0	10	5	0
											0	0	2	6	1	1	0	3	2	0	6	2	8	2	0
											0	2	3	7	0	0	0	6	0	1	4	1	7	2	0
											0	2	0	2	0	0	1	4	1	0	4	1	14	4	0
											1	2	2	1	2	0	0	6	4	0	2	0	8	4	1
											1	0	1	7	1	0	2	2	2	0	4	2	9	2	0
											0	2	1	6	1	0	0	4	2	0	5	0	9	3	0
											1	0	0	2	1	0	0	4	0	0	6	1	15	3	0
											1	2	1	8	1	0	1	5	0	0	5	0	7	1	1
											1	2	0	8	0	0	1	3	1	0	5	0	11	1	0
											0	1	0	7	2	0	1	6	1	0	2	0	8	5	0
											0	0	1	6	1	0	1	5	1	0	7	1	5	4	1
											1	0	2	8	0	0	0	3	0	0	3	1	13	2	0
											1	1	0	5	3	0	1	1	0	0	4	0	10	7	0
											0	2	0	5	2	0	0	1	0	1	6	3	7	5	1
											0	0	1	7	0	0	2	5	1	0	3	0	13	1	0
											1	0	1	3	0	0	1	2	1	1	6	3	9	5	0
											1	0	1	7	1	0	0	2	1	0	4	1	14	1	0
											0	0	1	4	2	0	1	4	1	0	2	0	10	7	1
											0	1	1	7	1	0	1	2	0	1	3	0	12	4	0
											2	2	1	5	4	0	0	3	1	0	0	2	8	5	0
											0	1	0	5	4	0	1	1	1	0	3	1	10	5	1
											0	1	0	6	1	0	1	3	1	0	4	2	7	7	0
											0	1	1	9	1	0	0	1	0	0	5	2	9	4	0
											1	0	2	10	2	0	0	3	0	0	1	0	7	6	1
											1	4	0	8	1	0	1	5	1	0	3	0	5	4	0
											1	1	0	6	3	1	1	2	4	0	2	0	6	5	1
											3	4	0	7	0	0	0	6	0	0	1	2	9	1	0
											0	1	0	8	3	0	2	4	0	1	1	0	11	2	0
											2	2	0	2	0	1	0	9	0	0	1	1	13	2	0
											1	3	0	4	1	0	0	6	1	0	3	0	7	7	0
											1	1	3	2	2	0	1	3	0	0	3	0	15	2	0
											0	2	1	4	1	0	0	1	0	0	4	1	11	7	1
											0	1	1	7	1	0	1	2	1	0	7	0	11	1	0
											1	0	1	6	1	0	0	3	0	0	7	2	7	5	0
											0	0	0	4	0	0	3	5	0	1	7	1	7	5	0
											1	4	0	4	1	1	1	7	1	0	1	1	7	4	0
											0	0	1	4	1	0	1	8	0	0	6	0	10	2	0
											0	0	3	5	0	0	2	4	1	1	8	0	7	2	0
											1	0	2	6	4	0	0	2	0	1	5	2	5	4	1
											1	1	2	2	2	0	1	6	1	0	3	1	9	4	0
											0	2	1	9	0	0	0	8	0	0	2	0	6	5	0
											0	1	2	4	0	0	1	4	0	1	6	2	9	3	0
											1	0	1	3	3	0	0	1	1	0	2	0	17	4	0
											1	4	1	6	1	1	0	7	0	0	5	0	3	4	0
											0	2	0	3	0	0	0	1	2	1	11	1	9	3	0
											2	4	2	6	1	0	1	2	0	0	3	0	6	6	0
											1	2	2	4	1	0	2	5	1	1	6	1	5	2	0
											1	1	0	5	1	0	1	3	1	0	3	1	9	6	1
											0	1	0	9	0	0	1	1	1	0	1	1	12	6	0
											0	1	1	6	1	0	0	2	1	0	3	2	11	5	0
											3	0	2	7	2	0	0	2	0	0	6	0	7	4	0
											0	2	2	4	1	0	1	5	0	0	4	0	8	6	0
											0	2	0	3	0	1	0	1	0	1	6	2	9	7	1
											1	1	1	6	0	0	0	6	2	0	1	0	12	3	0
											1	1	1	8	2	0	1	3	1	0	3	1	7	4	0
											1	3	1	5	1	1	0	6	1	0	2	0	7	5	0
											0	0	1	8	2	0	0	2	1	1	3	4	6	4	1
											1	1	2	6	2	0	1	3	1	0	5	0	5	5	1
											0	0	0	7	0	0	0	4	2	0	6	0	13	1	0
											1	3	3	4	3	0	1	5	1	0	1	1	6	4	0
											2	2	0	5	1	1	1	8	1	0	1	0	8	2	1
											1	2	0	7	3	0	0	5	0	0	3	0	8	4	0
											1	2	0	10	0	0	0	4	1	0	3	1	10	1	0
											0	2	3	5	2	1	1	3	1	0	3	2	6	4	0
											2	0	0	11	0	0	0	2	1	1	2	0	11	3	0
											0	0	2	6	1	1	0	5	0	1	4	2	9	2	0
											0	3	2	5	1	0	0	4	0	0	4	1	12	1	0
											0	0	1	6	0	0	1	4	1	0	6	2	9	3	0
											0	0	2	3	0	1	1	6	3	0	2	1	7	6	1
											0	0	1	5	2	0	1	2	0	0	3	1	14	4	0
											1	1	1	4	0	0	0	2	1	1	7	1	11	3	0
											1	0	0	10	0	0	0	1	1	0	3	1	15	1	0
											0	2	1	8	1	1	1	8	0	0	0	0	9	2	0
											3	1	0	10	2	0	1	3	0	0	3	0	6	3	1
											0	2	2	7	3	0	0	4	1	0	3	0	7	4	0
											1	0	2	6	0	0	0	2	0	0	6	1	10	4	1
											0	1	1	8	1	0	1	2	0	0	5	0	13	1	0
											1	0	2	6	1	0	1	2	0	0	4	0	12	4	0
											2	1	4	8	2	0	0	4	0	0	4	1	4	3	0
											0	0	1	3	1	0	1	6	1	1	7	0	10	2	0
											0	2	3	4	0	0	1	2	1	0	5	2	11	2	0
											0	1	0	5	1	0	1	3	0	0	4	0	13	5	0
											0	0	1	3	0	0	1	6	1	0	1	0	12	7	1
											0	1	1	5	2	0	1	2	1	0	5	0	10	5	0
											2	1	0	6	4	0	1	4	1	0	3	1	4	5	1
											1	0	2	6	0	0	3	2	0	1	6	0	10	2	0
											0	0	1	8	1	0	0	4	1	1	1	0	11	5	0
											0	1	2	4	2	0	0	1	1	0	5	0	17	0	0
											0	0	1	4	0	0	1	7	2	0	3	1	9	5	0
											0	2	1	6	1	0	1	8	1	0	6	0	6	1	0
											1	1	2	6	2	0	1	3	0	1	5	1	9	1	0
											1	0	0	1	0	0	0	6	0	0	6	1	13	5	0
											1	2	0	8	1	0	0	5	0	0	6	1	5	4	0
											3	0	1	8	6	0	1	3	0	0	4	1	5	1	0
											0	1	0	5	0	0	1	2	0	0	2	1	16	5	0
											0	2	3	3	1	1	1	6	0	0	3	1	10	2	0
											1	2	1	5	2	1	1	3	3	0	4	1	5	4	0
											0	1	2	3	1	0	0	9	2	1	1	0	6	7	0
											1	3	1	9	2	0	0	3	2	0	2	0	7	3	0
											1	1	1	8	1	1	0	5	1	0	1	1	9	3	0
											0	0	1	2	2	0	0	5	0	0	4	1	15	3	0
											0	4	0	6	0	1	2	3	2	0	3	1	7	4	0
											1	3	4	3	2	0	1	4	1	0	4	1	5	4	0
											0	2	2	5	1	0	1	1	0	0	5	2	6	7	1
											1	0	0	6	1	0	0	3	2	1	3	0	11	5	0
											2	0	0	11	5	0	1	3	0	0	2	0	5	3	1
											1	1	1	8	1	0	0	4	1	0	4	1	11	0	0
											0	2	1	4	0	0	2	5	0	0	3	1	10	5	0
											0	1	1	7	2	1	1	2	1	0	6	1	5	5	0
											0	1	1	5	2	0	0	3	1	0	2	2	8	7	1
											1	0	1	6	1	0	0	4	1	0	2	0	7	9	1
											0	0	1	6	0	1	2	6	0	1	2	0	11	3	0
											1	1	3	7	3	1	0	1	0	0	6	1	6	3	0
											1	0	1	6	3	0	2	2	0	0	2	1	9	5	1
											0	0	3	6	2	0	1	2	0	1	5	1	9	3	0
											0	1	1	4	2	0	2	2	0	0	5	1	11	4	0
											1	1	0	10	2	0	0	2	0	0	2	0	11	4	0
											1	1	0	6	2	0	2	2	1	0	4	1	8	5	0
											2	0	0	11	2	0	2	0	1	0	1	1	10	3	0
											1	0	1	4	0	1	2	7	1	0	4	0	8	3	1
											0	1	0	4	2	1	1	6	1	0	2	0	11	4	0
											0	1	0	7	1	0	1	3	1	0	1	1	11	6	0
											0	2	1	4	0	0	1	6	1	0	5	1	8	4	0
											2	2	1	6	2	0	2	3	1	0	0	0	9	5	0
											0	2	3	3	0	0	0	3	2	0	6	0	8	6	0
											1	1	2	7	4	0	0	2	2	0	1	2	5	5	1
											0	2	2	7	1	0	1	4	0	0	5	1	5	5	0
											0	1	2	3	1	0	1	8	2	0	3	1	5	6	0
											3	2	0	7	2	0	1	6	1	0	2	0	6	2	1
											0	0	0	4	2	0	1	7	1	0	4	2	11	1	0
											1	2	1	5	1	0	0	3	2	0	5	1	6	6	0
											0	0	3	8	2	0	0	2	0	0	2	2	8	6	0
											0	0	1	6	1	0	1	3	0	0	5	2	7	7	0
											0	0	0	5	1	0	1	3	0	0	5	1	8	8	1
											0	2	0	6	1	1	2	5	2	0	3	0	8	2	1
											0	0	0	5	0	1	0	3	2	0	4	2	7	8	1
											0	2	0	7	0	1	0	3	0	0	1	2	16	1	0
											0	1	2	6	1	0	1	1	0	0	5	0	11	4	1
											0	2	2	3	1	0	0	3	1	1	1	0	10	8	1
											0	2	1	6	1	0	1	2	1	0	6	3	5	4	1
											0	1	0	8	0	0	1	2	0	0	4	2	13	2	0
											1	1	1	3	0	0	1	2	1	1	4	3	7	8	0
											1	0	0	9	0	0	1	1	0	0	5	2	8	6	0
											0	0	0	4	2	0	1	4	0	1	7	4	7	3	0
											0	1	1	4	1	0	2	6	1	0	5	1	8	3	0
											0	3	1	10	0	0	0	1	1	0	4	2	10	0	1
											0	1	0	5	1	0	1	4	0	0	5	0	14	2	0
											1	2	0	8	1	1	0	7	0	0	2	1	7	3	0
											2	4	0	9	0	0	1	4	0	0	3	1	7	2	0
											2	1	3	5	0	0	1	3	0	0	4	4	6	4	0
											1	0	1	1	0	0	0	4	0	0	4	1	11	9	1
											1	1	2	1	1	0	2	3	0	1	5	2	10	4	0
											0	1	1	7	0	0	1	2	1	0	2	1	12	5	0
											1	1	0	2	1	0	1	6	2	0	5	2	8	4	0
											0	1	1	6	1	0	1	4	1	0	3	1	10	4	0
											0	0	2	5	2	1	0	5	0	0	4	0	12	2	0
											0	1	2	5	1	0	1	6	0	0	3	2	8	4	0
											0	1	1	5	1	0	0	4	1	0	2	0	14	3	1
											0	0	1	6	2	0	2	3	1	0	4	0	9	5	0
											0	3	2	2	1	0	0	6	1	0	2	1	10	5	0
											1	2	1	7	2	1	1	2	0	0	7	1	6	2	0
											1	4	1	5	2	0	1	5	0	0	3	0	8	2	1
											3	0	2	8	2	0	0	2	1	0	3	1	8	3	0
											1	1	0	10	4	0	0	1	1	1	2	0	8	3	1
											0	1	1	7	0	1	1	3	0	0	5	1	9	4	0
											0	0	2	4	0	0	0	5	0	1	0	0	15	6	0
											3	1	0	11	1	0	0	2	0	0	2	0	8	5	0
											0	2	0	3	1	0	0	7	3	1	0	0	7	8	1
											2	1	0	8	1	0	1	5	0	0	5	0	8	2	0
											0	2	1	7	3	0	1	5	2	0	4	2	3	3	0
											0	2	0	9	0	0	0	4	0	0	1	1	13	2	1
											0	1	0	4	0	0	0	3	0	0	5	2	8	9	1
											0	1	2	6	1	0	1	1	0	0	5	0	11	4	1
											1	0	2	7	1	1	0	2	0	0	8	1	9	1	0
											0	0	3	6	1	0	0	2	0	1	8	0	9	3	0
											0	0	0	3	1	0	0	9	1	0	3	0	14	2	0
											1	4	3	6	0	0	1	4	0	1	3	0	7	3	0
											0	1	1	5	1	0	2	7	2	0	1	0	7	5	1
											1	0	0	8	3	0	2	1	1	0	2	0	11	3	1
											1	4	1	9	0	0	0	4	0	0	1	1	9	3	0
											1	2	1	6	2	0	0	3	1	0	2	0	9	6	0
											2	1	3	8	3	0	1	1	0	0	4	0	7	3	0
											0	1	1	5	1	0	1	3	0	0	7	2	7	5	0
											1	0	2	6	1	0	0	2	0	1	5	1	8	6	0
											0	2	0	4	1	0	0	4	0	0	4	1	11	5	1
											1	0	2	6	2	0	0	3	0	0	6	1	9	3	0
											2	0	0	6	1	0	0	3	0	1	4	1	9	5	1
											0	2	1	3	1	0	1	5	2	0	4	0	11	3	0
											0	1	3	8	2	0	1	6	1	0	2	0	5	4	0
											0	2	1	4	0	0	0	1	0	1	8	2	9	5	0
											1	1	1	3	0	0	1	3	1	0	6	1	11	3	1
											0	1	1	3	0	0	2	3	2	0	4	1	13	3	0
											0	3	1	4	0	1	0	7	3	0	2	0	7	4	1
											0	0	0	9	2	1	2	1	0	0	3	1	10	4	0
											0	0	1	3	2	0	2	6	1	1	6	0	8	3	0
											0	1	1	6	1	0	0	8	1	0	2	1	6	5	1
											1	0	0	8	0	0	2	5	2	0	0	0	14	0	1
											2	3	0	6	0	1	0	7	0	0	3	0	8	3	0
											2	1	2	6	0	0	1	1	0	1	5	0	10	3	1
											0	1	0	3	2	0	0	5	0	0	3	1	13	5	0
											2	0	0	3	2	0	1	5	2	0	6	1	8	3	0
											1	2	0	4	1	0	2	5	0	0	5	1	8	4	0
											1	1	2	5	1	0	0	1	1	1	6	0	11	3	0
											0	2	2	6	1	0	1	4	0	0	4	0	12	1	0
											0	1	1	4	0	0	0	7	2	0	1	1	10	6	0
											0	1	0	8	4	0	1	3	1	1	1	0	8	5	0
											0	1	0	5	2	1	2	8	2	0	5	1	6	0	0
											0	0	0	3	1	1	3	7	1	0	5	0	10	2	0
											1	0	0	5	2	0	2	3	1	0	0	1	11	7	0
											0	3	1	6	1	1	1	5	2	0	1	2	6	3	1
											0	4	2	2	4	1	1	4	2	0	1	2	6	3	1
											1	2	0	9	3	0	0	3	1	0	1	1	10	2	0
											0	0	1	5	1	0	3	4	3	0	2	3	6	4	1
											0	0	0	8	1	0	0	3	0	0	2	2	15	2	0
											1	3	0	4	3	0	0	5	2	0	3	1	6	5	0
											0	1	0	2	2	1	1	8	0	0	6	0	10	1	1
											0	0	1	6	1	0	0	4	1	0	1	1	11	7	0
											0	1	2	6	1	0	0	4	1	0	3	0	13	2	0
											0	1	1	5	2	0	0	2	1	1	5	1	7	7	0
											0	2	2	3	2	1	0	1	0	0	5	3	10	4	0
											0	2	2	6	0	1	1	0	1	1	5	2	9	3	0
											1	2	0	3	0	0	1	3	0	0	5	0	16	2	0
											0	3	3	6	0	0	3	6	0	0	2	1	7	2	0
											1	0	1	0	1	0	0	4	0	1	7	0	9	8	1
											0	2	0	2	0	0	2	4	0	0	5	1	14	3	0
											0	0	1	5	1	0	0	4	2	0	1	1	15	3	0
											1	2	0	5	0	1	2	7	0	0	7	0	7	0	1
											0	2	0	6	2	0	0	1	0	0	5	2	6	8	1
											2	1	3	9	0	0	0	2	0	0	6	0	6	4	0
											0	1	2	5	2	0	0	4	0	0	4	1	8	6	0
											0	0	0	6	1	0	1	5	0	0	5	0	13	2	0
											0	2	3	7	0	0	0	2	0	0	7	0	10	2	0
											1	2	0	8	0	0	0	7	0	0	4	1	8	2	0
											0	1	1	8	2	0	0	3	2	0	3	0	6	7	0
[truncated: 8,001 more rows]

## Sheet: p13runA10000
Types of observed inter-family interactions													KK	KN	KR	NN	NR	RR
ATF3	KK	ATF4		Observed types of interfamily dimers		SIMULATION							2	4	9	1	10	7
ATF4	KK	FOS		KK	4	4 OR LESS	8497/10000	4 OR MORE	3024/10000				5	4	10	0	8	6
ATF4	KK	NFE2		KN	5	5 OR LESS	6814/10000	5 OR MORE	5065/10000				4	3	12	0	7	7
OASIS	KK	OASIS-B		KR	8	8 OR LESS	2268/10000	8 OR MORE	8690/10000				3	3	8	2	10	7
ATF4	KN	C/EBP		NN	2	2 OR LESS	8986/10000	2 OR MORE	2937/10000				1	5	9	1	6	11
ATF3	KN	C/EBP-G		NR	5	5 OR LESS	2744/10000	5 OR MORE	8512/10000				2	5	8	4	9	5
ATF4	KN	C/EBP-G		RR	9	9 OR LESS	8438/10000	9 OR MORE	2406/10000				2	4	8	2	10	7
E4BP4	KN	OASIS											0	4	15	1	8	5
E4BP4	KN	OASIS-B											2	6	13	1	6	5
ATF2	KR	ATF3											1	3	11	1	10	7
ATF2	KR	ATF4											2	4	5	0	6	16
ATF4	KR	BATF											2	5	13	1	3	9
ATF2	KR	FOS											3	5	11	0	7	7
ATF3	KR	JUN											1	6	8	1	9	8
FOS	KR	JUN											2	5	10	3	8	5
FOS	KR	L-MAF											0	3	12	1	5	12
NFE2	KR	S-MAF											3	5	9	1	7	8
C/EBP	NN	C/EBP-G											1	5	9	1	10	7
C/EBP-G	NN	PAR											2	4	12	1	7	7
ATF2	NR	C/EBP											7	2	13	1	4	6
BATF	NR	C/EBP											1	2	10	1	6	13
ATF2	NR	C/EBP-G											8	5	10	1	7	2
BATF	NR	C/EBP-G											3	5	13	0	6	6
CREB	NR	E4BP4											4	4	16	0	4	5
ATF2	RR	BATF											4	10	7	3	3	6
ATF2	RR	JUN											2	2	11	2	3	13
BATF	RR	JUN											2	8	12	1	6	4
BACH	RR	L-MAF											2	3	14	0	5	9
ATF2	RR	S-MAF											4	3	14	2	6	4
BACH	RR	S-MAF											1	1	9	2	8	12
BATF	RR	S-MAF											4	3	10	2	7	7
JUN	RR	S-MAF											2	3	11	0	6	11
ATF6	RR	XBP1											4	5	8	2	10	4
													2	4	10	0	7	10
													5	7	8	2	7	4
ATF3	K												1	4	13	3	9	3
ATF4	K												3	8	11	0	4	7
FOS	K												4	4	15	1	5	4
NFE2	K												8	8	6	2	5	4
OASB	K												3	4	12	1	7	6
OASIS	K												3	4	9	1	9	7
CEBP	N												5	4	14	0	4	6
CEBPG	N												1	10	8	4	5	5
E4BP4	N												1	6	13	0	9	4
PAR	N												2	4	12	0	7	8
ATF2	R												1	1	10	2	10	9
ATF6	R												2	5	13	1	8	4
BACH	R												2	6	14	2	7	2
BATF	R												4	1	17	0	8	3
CREB	R												3	3	15	0	4	8
JUN	R												4	4	12	1	5	7
L-MAF	R												6	7	7	1	8	4
S-MAF	R												3	3	14	0	3	10
XBP1	R												2	5	7	3	9	7
													2	7	13	0	8	3
													2	5	13	0	5	8
													2	3	12	2	5	9
													3	4	12	0	5	9
													1	5	12	2	5	8
													2	5	8	3	9	6
													4	5	11	1	5	7
													4	3	12	1	4	9
													2	9	5	3	9	5
													5	6	12	1	6	3
													2	4	10	1	6	10
													5	5	10	2	7	4
													0	5	13	2	7	6
													0	6	13	0	7	7
													2	4	11	1	8	7
													6	4	15	0	5	3
													4	8	7	4	7	3
													4	9	8	1	7	4
													3	4	13	0	4	9
													2	6	10	2	9	4
													3	3	12	0	8	7
													2	2	4	2	12	11
													4	3	8	0	9	9
													4	3	14	0	7	5
													1	5	8	2	8	9
													0	6	11	1	7	8
													2	3	6	0	7	15
													5	8	8	3	5	4
													1	5	10	1	6	10
													5	4	15	3	2	4
													4	6	9	0	7	7
													1	5	8	3	11	5
													5	2	14	0	7	5
													3	6	13	1	5	5
													6	4	13	2	4	4
													1	5	9	1	10	7
													2	4	12	0	7	8
													4	6	6	3	10	4
													4	4	11	1	5	8
													2	3	13	0	8	7
													2	3	15	1	7	5
													1	7	8	2	10	5
													3	3	15	0	5	7
													0	5	9	1	10	8
													1	3	12	0	7	10
													4	5	10	1	5	8
													3	5	10	0	10	5
													3	6	7	5	7	5
													8	2	12	0	6	5
													0	2	14	0	5	12
													5	1	14	1	3	9
													2	4	12	1	8	6
													1	2	5	1	8	16
													2	6	5	2	8	10
													6	3	13	1	6	4
													2	2	5	2	10	12
													3	2	9	1	7	11
													7	9	6	1	5	5
													4	7	12	0	4	6
													6	10	5	2	5	5
													2	3	11	0	8	9
													3	5	7	1	9	8
													1	5	8	1	9	9
													4	7	9	1	10	2
													2	5	9	1	5	11
													1	3	10	0	10	9
													0	1	13	1	9	9
													1	3	7	0	10	12
													3	4	13	1	4	8
													2	3	7	3	11	7
													3	6	8	3	9	4
													1	7	10	4	7	4
													3	8	7	1	7	7
													1	7	10	3	8	4
													8	3	14	0	6	2
													1	8	11	1	8	4
													6	6	12	1	5	3
													2	6	11	1	10	3
													5	3	11	0	6	8
													3	5	13	2	4	6
													6	4	9	2	5	7
													1	5	10	2	7	8
													2	3	15	1	7	5
													2	4	11	1	8	7
													2	5	13	0	7	6
													4	3	10	0	5	11
													2	5	7	2	7	10
													5	1	19	1	3	4
													2	5	8	2	10	6
													2	8	9	1	7	6
													0	3	10	1	8	11
													3	3	13	1	7	6
													2	8	7	2	8	6
													1	5	11	0	6	10
													2	4	8	2	10	7
													3	3	12	1	7	7
													1	3	14	0	8	7
													1	4	10	0	7	11
													4	10	5	4	4	6
													2	6	8	1	6	10
													1	2	11	1	7	11
													2	7	13	0	7	4
													1	4	11	1	9	7
													4	4	15	1	4	5
													1	6	7	2	9	8
													1	6	10	2	7	7
													3	4	8	1	12	5
													3	7	10	1	8	4
													3	4	11	0	9	6
													2	4	10	0	12	5
													2	7	8	1	11	4
													4	1	17	2	3	6
													2	5	7	3	9	7
													3	5	10	0	9	6
													11	7	5	1	5	4
													4	5	10	1	8	5
													2	6	10	2	5	8
													1	4	13	1	8	6
													2	4	8	3	10	6
													3	3	9	2	4	12
													5	9	11	0	4	4
													1	1	8	2	13	8
													4	7	10	2	5	5
													3	4	14	0	6	6
													9	0	13	1	4	6
													5	2	14	0	4	8
													3	3	11	0	6	10
													1	6	9	2	9	6
													4	4	12	1	6	6
													3	3	14	1	4	8
													1	3	10	1	5	13
													7	2	15	1	4	4
													2	8	9	1	6	7
													2	3	11	2	9	6
													4	3	12	1	5	8
													1	8	9	5	5	5
													4	7	6	1	9	6
													4	9	7	1	5	7
													2	3	11	1	8	8
													2	5	6	0	10	10
													1	8	8	0	7	9
													3	1	13	1	4	11
													2	4	11	0	9	7
													4	5	10	2	7	5
													3	5	9	2	6	8
													3	3	15	0	7	5
													2	5	11	0	7	8
													1	7	7	1	7	10
													2	5	9	0	10	7
													3	7	12	0	6	5
													2	3	11	2	7	8
													4	3	7	1	10	8
													1	3	8	2	10	9
													4	4	12	1	6	6
													4	1	18	0	5	5
													2	3	8	2	10	8
													1	6	10	1	11	4
													4	5	8	1	6	9
													2	4	14	1	6	6
													1	3	13	0	8	8
													5	4	12	1	1	10
													1	6	11	1	6	8
													3	3	15	1	4	7
													1	3	12	0	8	9
													2	4	11	3	9	4
													2	3	10	3	9	6
													4	3	14	0	5	7
													1	5	9	0	10	8
													5	4	9	0	6	9
													1	8	10	3	6	5
													3	5	12	1	6	6
													2	7	10	1	7	6
													3	7	13	0	5	5
													2	8	12	1	2	8
													0	8	10	1	7	7
													2	6	10	1	7	7
													2	5	9	0	9	8
													2	4	11	1	7	8
													2	4	12	1	5	9
													3	3	12	1	6	8
													2	3	9	0	10	9
													1	8	9	2	9	4
													1	5	13	1	6	7
													2	3	11	0	6	11
													2	6	11	3	7	4
													3	4	12	0	6	8
													2	6	9	2	6	8
													5	8	10	1	3	6
													1	6	10	0	8	8
													2	3	9	0	10	9
													3	6	9	2	7	6
													2	4	8	3	9	7
													2	6	8	1	10	6
													1	7	13	1	6	5
													6	7	7	0	9	4
													5	6	7	1	8	6
													5	11	9	1	2	5
													3	7	7	3	7	6
													6	2	17	0	3	5
													2	2	10	2	9	8
													1	3	11	2	4	12
													3	6	8	1	8	7
													3	10	10	1	6	3
													2	3	11	0	8	9
													1	4	11	0	6	11
													1	3	9	1	9	10
													2	6	10	1	9	5
													2	3	11	1	9	7
													7	5	11	0	6	4
													4	3	12	2	6	6
													2	3	9	1	8	10
													4	4	9	2	6	8
													2	7	7	2	7	8
													4	4	9	0	8	8
													3	1	7	2	10	10
													2	3	13	1	7	7
													5	7	8	1	7	5
													1	4	10	0	9	9
													0	5	10	3	7	8
													3	5	11	0	9	5
													2	3	12	2	6	8
													3	6	15	0	4	5
													3	7	12	0	5	6
													2	4	14	0	8	5
													2	10	9	2	5	5
													0	5	13	1	8	6
													4	5	9	1	6	8
													2	2	11	1	10	7
													6	4	11	1	3	8
													7	4	7	0	8	7
													2	3	11	1	6	10
													3	4	8	2	9	7
													5	4	12	0	4	8
													3	6	11	3	7	3
													6	9	7	1	6	4
													2	3	11	3	7	7
													2	3	10	2	7	9
													1	3	10	2	11	6
													4	9	9	1	7	3
													1	4	10	4	10	4
													4	5	11	1	6	6
													2	8	8	1	4	10
													7	2	15	0	3	6
													2	9	13	2	4	3
													1	6	11	0	8	7
													3	2	15	1	3	9
													2	5	7	1	5	13
													4	4	10	1	8	6
													3	4	13	0	10	3
													2	5	12	2	8	4
													1	3	10	1	11	7
													1	3	9	4	15	1
													2	2	15	1	5	8
													2	3	10	1	9	8
													0	7	12	2	5	7
													4	1	12	2	2	12
													1	4	11	0	9	8
													1	5	12	0	10	5
													2	6	6	2	10	7
													5	4	11	0	6	7
													4	5	10	2	6	6
													2	7	10	1	6	7
													2	4	11	0	9	7
													0	4	13	1	7	8
													2	7	11	2	6	5
													3	8	10	1	7	4
													6	5	8	1	7	6
													2	5	11	1	7	7
													4	3	15	2	4	5
													1	6	10	1	9	6
													2	7	9	2	8	5
													1	3	14	0	5	10
													2	4	10	0	11	6
													2	4	11	1	9	6
													2	3	13	0	7	8
													3	5	10	1	6	8
													6	1	15	0	4	7
													1	4	12	1	10	5
													3	3	13	1	6	7
													1	4	10	2	6	10
													3	5	9	1	6	9
													0	7	11	0	9	6
													2	4	4	2	13	8
													1	10	11	2	7	2
													4	3	12	1	10	3
													2	2	14	0	6	9
													2	9	7	3	5	7
													3	2	11	1	6	10
													4	3	14	1	5	6
													4	5	10	0	6	8
													3	2	6	1	10	11
													2	3	15	2	8	3
													2	8	9	2	6	6
													3	6	9	0	9	6
													2	6	11	1	10	3
													2	7	7	1	5	11
													2	5	8	1	8	9
													0	8	12	4	5	4
													4	3	12	0	7	7
													5	9	9	2	5	3
													2	6	12	1	7	5
													2	6	12	1	8	4
													2	7	8	1	8	7
													2	2	14	1	5	9
													3	6	10	1	9	4
													3	3	11	1	1	14
													2	2	8	1	10	10
													3	1	4	2	13	10
													1	5	14	0	2	11
													2	5	12	3	6	5
													2	6	14	0	3	8
													4	6	8	2	7	6
													7	7	8	1	7	3
													2	8	12	2	5	4
													3	4	6	1	9	10
													3	5	9	0	7	9
													3	2	11	0	9	8
													1	4	10	1	10	7
													3	5	11	1	5	8
													4	4	11	0	7	7
													7	3	10	0	5	8
													3	2	14	0	6	8
													6	1	14	1	5	6
													5	4	11	1	6	6
													2	4	10	2	5	10
													1	4	10	3	5	10
													1	4	11	1	10	6
													2	1	15	1	6	8
													0	6	8	2	8	9
													0	5	12	1	5	10
													2	3	14	1	3	10
													4	3	8	1	9	8
													4	2	8	1	7	11
													4	5	12	2	5	5
													0	3	11	3	7	9
													3	5	13	0	7	5
													1	4	8	3	12	5
													1	4	9	1	5	13
													0	6	12	1	7	7
													6	4	14	0	5	4
													1	4	13	1	8	6
													2	1	10	1	10	9
													2	6	10	1	10	4
													1	2	10	1	11	8
													3	3	9	2	9	7
													3	3	14	1	6	6
													3	4	11	1	6	8
													1	3	10	4	9	6
													3	3	14	0	7	6
													3	5	13	1	4	7
													1	3	13	1	5	10
													2	4	11	1	8	7
													4	7	8	1	6	7
													4	3	10	1	6	9
													2	7	9	1	9	5
													4	5	11	2	7	4
													3	4	10	0	5	11
													2	8	10	1	6	6
													2	4	10	2	6	9
													3	5	11	1	7	6
													3	10	7	3	6	4
													3	7	14	0	4	5
													7	10	5	0	5	6
													6	7	10	1	4	5
													3	3	7	3	10	7
													5	1	9	1	9	8
													3	3	12	0	10	5
													4	5	9	2	7	6
													1	5	9	3	9	6
													3	8	9	1	9	3
													3	6	10	1	9	4
													4	1	16	0	4	8
													5	3	10	2	8	5
													2	2	7	2	10	10
													3	2	10	1	3	14
													6	5	10	0	7	5
													5	2	14	2	4	6
													2	2	15	1	4	9
													4	6	10	0	7	6
													3	1	15	2	6	6
													4	5	13	1	5	5
													4	6	10	0	8	5
													5	6	14	0	5	3
													5	2	15	1	4	6
													5	4	7	2	10	5
													1	3	10	1	9	9
													1	5	11	2	6	8
													4	0	5	0	11	13
													2	3	5	2	13	8
													2	4	6	1	7	13
													5	4	9	2	6	7
													1	9	9	2	8	4
													2	4	9	3	13	2
													4	3	11	1	4	10
													3	2	11	1	5	11
													5	3	12	2	4	7
													1	6	11	0	8	7
													1	4	11	2	9	6
													2	4	15	0	4	8
													2	4	10	1	8	8
													5	7	7	3	6	5
													3	7	10	0	5	8
													1	3	10	1	9	9
													4	6	9	0	6	8
													3	5	11	2	4	8
													1	4	10	1	8	9
													2	5	11	3	9	3
													3	3	9	1	9	8
													4	5	13	0	6	5
													1	4	9	0	6	13
													1	6	9	3	8	6
													2	7	10	1	8	5
													1	2	11	2	8	9
													4	8	11	2	5	3
													3	3	12	0	8	7
													2	4	14	1	6	6
													4	9	8	1	5	6
													5	2	12	0	10	4
													3	7	7	2	9	5
													8	1	14	1	5	4
													2	6	10	1	8	6
													2	3	9	2	6	11
													2	3	10	1	9	8
													1	7	15	3	6	1
													3	5	13	1	4	7
													6	7	9	1	3	7
													1	8	12	1	5	6
													8	6	10	1	3	5
													2	5	14	2	7	3
													4	6	12	2	6	3
													1	3	9	0	6	14
													1	6	10	1	9	6
													6	3	15	0	5	4
													5	2	16	0	4	6
													3	7	12	1	8	2
													1	4	12	2	9	5
													2	6	14	1	5	5
													3	4	6	3	12	5
													5	4	11	1	4	8
													1	3	11	0	7	11
													4	3	13	0	3	10
													3	4	11	0	8	7
													3	6	14	1	5	4
													6	4	12	1	6	4
													2	6	12	2	9	2
													0	4	11	0	9	9
													5	4	12	1	7	4
													0	8	9	1	8	7
													4	5	9	1	4	10
													4	3	9	1	8	8
													3	1	14	1	7	7
													3	4	8	1	11	6
													1	3	10	1	6	12
													5	6	9	1	6	6
													5	4	14	0	4	6
													3	4	10	0	8	8
													4	1	8	1	3	16
													2	6	7	1	9	8
													4	9	9	1	4	6
													4	4	14	0	5	6
													3	4	10	0	2	14
													4	5	8	3	8	5
													3	8	10	0	6	6
													1	6	10	2	11	3
													1	4	10	1	7	10
													2	3	14	1	6	7
													1	6	12	2	7	5
													1	4	14	1	4	9
													3	2	12	0	6	10
													5	7	6	1	7	7
													3	4	13	0	7	6
													5	5	15	0	4	4
													4	2	16	1	5	5
													3	4	7	1	8	10
													3	3	5	0	12	10
													3	11	6	5	4	4
													1	6	10	2	7	7
													2	6	13	1	8	3
													5	4	14	1	6	3
													4	1	17	0	4	7
													2	3	11	1	6	10
													5	6	9	1	7	5
													1	4	12	1	8	7
													0	3	11	2	3	14
													2	5	13	2	4	7
													3	2	5	1	12	10
													4	6	7	1	8	7
													1	3	14	0	6	9
													2	3	13	1	8	6
													2	2	10	1	7	11
													2	7	11	1	8	4
													4	8	11	2	3	5
													3	4	12	0	6	8
													4	3	15	1	2	8
													4	5	12	3	4	5
													7	4	12	1	6	3
													1	3	10	2	8	9
													3	4	8	2	8	8
													2	1	14	1	4	11
													4	4	13	0	4	8
													3	0	9	2	9	10
													4	4	15	0	4	6
													2	10	7	3	5	6
													6	8	10	1	3	5
													4	1	8	0	8	12
													3	8	12	2	3	5
													3	3	16	1	4	6
													3	8	11	2	6	3
													1	7	11	1	7	6
													2	3	14	0	5	9
													1	5	10	2	11	4
													2	5	15	0	5	6
													1	5	13	1	7	6
													5	6	9	4	4	5
													5	5	10	2	5	6
													5	3	14	0	3	8
													3	4	5	3	9	9
													5	1	17	2	3	5
													3	1	13	1	4	11
													1	3	14	2	3	10
													4	3	3	1	12	10
													0	7	7	1	10	8
													3	4	10	1	8	7
													4	3	13	1	5	7
													3	8	6	2	6	8
													3	6	12	1	5	6
													2	4	10	1	9	7
													5	4	10	0	8	6
													4	7	9	1	6	6
													4	10	7	2	4	6
													1	5	12	1	8	6
													4	5	13	0	5	6
													1	6	10	0	6	10
													1	6	2	0	8	16
													2	3	13	1	9	5
													6	8	8	0	8	3
													3	3	11	1	6	9
													8	5	9	1	5	5
													3	4	7	2	10	7
													4	3	12	2	7	5
													4	7	9	1	7	5
													4	3	11	1	6	8
													3	3	10	1	6	10
													4	3	10	1	9	6
													3	4	13	0	5	8
													3	1	8	1	9	11
													1	6	12	1	8	5
													4	6	12	2	5	4
													4	4	11	0	4	10
													3	6	10	0	7	7
													2	3	11	0	5	12
													6	11	5	1	5	5
													6	4	12	1	4	6
													1	3	10	1	10	8
													5	3	11	1	8	5
													1	0	11	3	9	9
													1	5	10	2	9	6
													8	7	3	4	5	6
													2	5	10	1	5	10
													2	4	10	1	12	4
													4	5	8	1	8	7
													3	4	12	2	8	4
													1	9	7	2	9	5
													2	3	12	0	8	8
													1	5	14	1	6	6
													1	5	11	1	10	5
													3	4	15	0	5	6
													2	6	10	2	8	5
													1	4	9	1	6	12
													8	4	10	0	8	3
													1	5	10	1	10	6
													2	7	12	2	7	3
													4	7	10	0	7	5
													0	1	13	0	12	7
													3	6	13	0	3	8
													2	4	8	4	11	4
													6	4	11	1	4	7
													5	7	9	1	5	6
													5	7	10	3	4	4
													5	3	15	0	5	5
													1	6	10	0	6	10
													3	4	14	1	5	6
													3	2	6	5	12	5
													5	7	10	2	6	3
													2	7	11	2	7	4
													3	4	10	1	10	5
													1	7	9	3	5	8
													0	4	10	1	10	8
													2	4	16	1	1	9
													6	3	15	0	6	3
													3	5	9	3	9	4
													4	4	8	2	7	8
													1	2	11	1	11	7
													1	3	7	2	9	11
													2	5	9	1	6	10
													2	3	13	1	4	10
													5	5	9	2	9	3
													3	8	13	1	4	4
													8	7	6	1	8	3
													4	5	14	1	4	5
													1	6	9	1	8	8
													1	5	9	1	5	12
													2	5	11	1	7	7
													3	5	10	1	7	7
													1	7	9	2	8	6
													2	3	11	0	5	12
													7	7	8	1	5	5
													1	5	13	0	5	9
													3	4	11	2	6	7
													3	4	8	6	8	4
													3	3	13	0	5	9
													1	1	11	0	7	13
													2	4	8	1	7	11
													1	3	7	0	13	9
													1	6	6	0	10	10
													3	6	10	2	6	6
													2	6	11	1	10	3
													1	3	14	0	4	11
													1	4	7	3	10	8
													3	2	8	4	9	7
													3	5	6	1	11	7
													6	6	10	0	4	7
													3	4	10	2	7	7
													6	6	13	0	4	4
													5	6	11	0	4	7
													5	3	9	0	6	10
													4	1	16	2	4	6
													2	5	9	1	8	8
													3	3	6	1	11	9
													5	4	9	3	6	6
													3	5	15	0	6	4
													2	5	9	2	7	8
													1	6	9	1	5	11
													2	7	15	0	6	3
													2	5	14	0	5	7
													2	9	7	2	10	3
													3	5	11	0	8	6
													1	6	14	0	8	4
													0	5	9	1	9	9
													3	4	9	3	11	3
													1	4	9	1	10	8
													4	7	8	1	10	3
													3	4	13	0	10	3
													4	11	6	2	4	6
													6	3	13	1	3	7
													2	4	8	6	9	4
													1	6	12	1	8	5
													3	10	9	3	4	4
													1	4	13	2	9	4
													2	3	10	0	8	10
													1	6	10	1	5	10
													4	2	12	0	10	5
													1	3	10	0	8	11
													2	5	13	0	8	5
													1	4	9	1	8	10
													2	2	9	3	11	6
													4	5	5	1	8	10
													2	2	14	0	4	11
													2	6	9	1	6	9
													4	6	15	1	2	5
													4	5	10	1	8	5
													4	2	2	2	14	9
													3	1	14	1	7	7
													1	5	9	1	10	7
													4	7	12	1	5	4
													2	4	12	1	6	8
													2	3	15	1	2	10
													3	4	12	1	7	6
													1	5	11	1	10	5
													2	8	11	2	6	4
													2	5	11	1	6	8
													1	3	8	3	10	8
													1	5	11	4	8	4
													5	3	13	1	5	6
													6	10	5	2	5	5
													1	3	9	1	9	10
													3	5	10	1	7	7
													1	3	9	2	10	8
													1	2	10	1	9	10
													1	3	7	0	8	14
													3	4	11	0	8	7
													2	4	10	3	10	4
													1	5	13	0	8	6
													11	0	14	3	3	2
													3	4	7	3	9	7
													4	8	6	1	9	5
													6	4	8	0	7	8
													5	2	14	2	4	6
													7	7	7	0	6	6
													1	4	13	1	5	9
													2	5	12	1	4	9
													2	5	11	1	6	8
													2	4	9	1	8	9
													2	3	12	0	7	9
													2	5	13	0	8	5
													5	7	6	3	8	4
													2	1	8	0	7	15
													3	2	4	1	12	11
													4	4	10	1	8	6
													1	10	7	4	6	5
													2	4	10	0	8	9
													3	6	14	0	6	4
													4	4	8	2	5	10
													3	3	9	0	7	11
													3	3	8	1	10	8
													2	7	9	1	8	6
													3	10	11	0	1	8
													1	5	9	3	10	5
													3	5	8	3	10	4
													2	6	9	1	9	6
													3	7	12	0	8	3
													3	8	8	3	7	4
													8	4	11	1	5	4
													5	0	15	2	4	7
													2	3	7	2	10	9
													2	4	8	5	8	6
													4	4	6	1	8	10
													2	2	10	0	7	12
													1	6	11	2	9	4
													0	6	9	1	10	7
													5	4	12	2	4	6
													3	1	10	1	9	9
													2	4	13	1	6	7
													4	1	15	1	4	8
													2	6	8	1	9	7
													5	8	7	0	7	6
													4	4	8	1	8	8
													4	4	11	1	7	6
													2	6	11	1	11	2
													2	4	11	0	6	10
													4	4	10	1	7	7
													4	2	10	1	9	7
													2	6	9	3	9	4
													6	4	10	2	5	6
													3	7	10	0	6	7
													3	9	9	2	7	3
													6	8	10	0	5	4
													3	3	17	0	5	5
													1	5	7	2	9	9
													3	4	15	1	4	6
													2	5	9	1	9	7
													1	2	10	2	11	7
													1	4	13	2	3	10
													3	4	12	2	5	7
													3	3	15	0	5	7
													1	4	16	0	4	8
													5	6	6	1	9	6
													1	8	9	0	6	9
													1	5	11	2	9	5
													3	4	6	2	10	8
													7	5	9	0	6	6
													4	7	8	1	7	6
													3	4	12	2	6	6
													0	6	11	0	9	7
													1	5	12	0	4	11
													3	3	8	0	8	11
													7	3	11	1	4	7
													1	1	13	2	5	11
													3	9	10	2	6	3
													4	5	12	0	5	7
													4	5	13	1	5	5
													8	6	8	0	6	5
													4	7	9	3	8	2
													2	3	10	0	8	10
													2	7	9	0	6	9
													2	4	11	0	6	10
													2	5	4	1	10	11
													3	7	7	2	8	6
													0	5	9	1	9	9
													2	3	11	0	6	11
													1	4	9	4	10	5
													7	9	6	1	6	4
													3	3	14	1	5	7
													2	4	9	2	8	8
													1	5	8	2	9	8
													2	6	7	2	9	7
													1	5	12	1	4	10
													2	2	9	1	11	8
													2	5	8	1	10	7
													4	3	15	1	1	9
													5	6	13	0	4	5
													1	7	12	0	9	4
													2	6	7	0	7	11
													3	7	7	1	8	7
													3	11	8	1	5	5
													2	2	7	5	13	4
													4	9	8	2	8	2
													1	8	9	2	6	7
													3	4	13	0	7	6
													6	3	10	2	3	9
													2	4	10	0	10	7
													3	5	14	0	4	7
													5	3	12	0	7	6
													0	5	12	1	7	8
													3	3	8	0	9	10
													2	3	8	1	10	9
													5	4	14	2	3	5
													6	5	8	2	7	5
													3	3	4	3	9	11
													2	5	13	1	7	5
													4	2	16	1	1	9
													3	6	12	0	5	7
													2	3	4	2	14	8
													3	4	12	1	5	8
													3	3	14	1	4	8
													2	6	9	2	7	7
													1	3	13	1	5	10
													2	7	9	2	7	6
													3	2	13	1	6	8
													3	5	14	0	4	7
													2	4	11	0	6	10
													7	3	14	1	3	5
													2	6	13	0	6	6
													4	2	12	1	4	10
													5	5	10	1	5	7
													6	7	9	0	6	5
													4	1	8	1	10	9
													2	6	13	0	6	6
													4	6	10	1	5	7
													3	5	9	1	9	6
													2	3	9	1	9	9
													2	7	9	2	8	5
													6	6	13	2	4	2
													2	8	10	1	6	6
													2	2	6	0	9	14
													1	4	5	0	11	12
													3	7	11	1	8	3
													6	3	13	0	8	3
													5	7	9	0	8	4
													1	2	6	1	13	10
													2	6	12	1	4	8
													2	5	12	1	6	7
													1	3	9	0	8	12
													1	5	14	1	7	5
													5	2	11	2	8	5
													5	9	10	0	5	4
													2	3	10	1	7	10
													4	5	9	2	7	6
													0	6	11	1	7	8
													4	3	15	1	4	6
													3	7	8	1	9	5
													1	3	12	1	7	9
													5	1	13	0	8	6
													4	9	11	0	4	5
													2	5	10	6	7	3
													4	4	11	0	8	6
													0	6	11	2	7	7
													4	7	11	4	3	4
													5	5	9	2	8	4
													5	7	12	1	5	3
													5	3	12	1	6	6
													1	9	7	2	7	7
													3	7	9	2	5	7
													1	3	14	1	7	7
													3	6	11	0	6	7
													1	2	8	2	8	12
													2	9	10	1	6	5
													3	3	10	2	8	7
													3	2	18	1	3	6
													2	4	8	1	8	10
													5	6	11	3	4	4
													5	4	10	1	7	6
													9	12	3	3	0	6
													3	3	5	1	12	9
													6	9	6	1	7	4
													2	3	8	3	9	8
													2	4	9	0	8	10
													7	6	12	0	4	4
													3	6	13	2	5	4
													3	5	13	0	6	6
													3	8	5	2	9	6
													3	4	12	2	5	7
													3	5	10	1	3	11
													6	5	8	0	9	5
													6	9	9	2	2	5
													3	6	13	0	7	4
													2	7	8	1	10	5
													3	3	14	1	4	8
													3	8	10	1	7	4
													3	8	11	2	5	4
													2	2	18	0	4	7
													1	5	11	1	9	6
													5	5	11	0	6	6
													3	3	10	0	11	6
													2	8	12	0	6	5
													3	3	7	1	8	11
													2	4	11	0	6	10
													3	4	12	1	7	6
													3	3	12	0	8	7
													2	3	10	0	8	10
													3	2	12	1	9	6
													5	6	12	0	3	7
													2	4	9	1	11	6
													3	8	8	1	7	6
													3	4	10	1	7	8
													2	5	14	1	8	3
													2	9	7	2	7	6
													6	8	7	1	5	6
													5	6	9	0	9	4
													5	6	12	2	2	6
													4	7	8	2	8	4
													2	5	11	1	6	8
													8	8	10	0	4	3
													3	6	10	0	7	7
													2	1	12	2	5	11
													1	6	9	2	8	7
													4	2	4	1	6	16
													2	5	10	1	7	8
													2	3	8	4	12	4
													2	5	12	1	8	5
													4	6	6	0	7	10
													5	6	11	0	7	4
													3	2	10	0	10	8
													8	5	12	1	2	5
													4	5	13	0	6	5
													4	2	5	1	13	8
													4	7	11	2	1	8
													2	4	11	0	5	11
													1	7	10	0	7	8
													2	7	10	3	6	5
													4	3	13	1	5	7
													4	7	12	0	5	5
													4	4	11	1	7	6
													3	3	11	1	8	7
													0	7	8	2	9	7
													2	5	12	0	4	10
													4	3	12	0	8	6
													2	5	9	1	9	7
													5	9	8	3	3	5
													6	3	12	1	3	8
													1	4	11	0	11	6
													3	6	13	0	5	6
													5	9	8	0	5	6
													1	5	12	3	6	6
													3	4	16	2	2	6
													1	3	14	1	6	8
													2	4	10	0	7	10
													3	5	11	0	8	6
													6	5	11	1	5	5
													6	6	8	2	6	5
													2	7	6	3	8	7
													2	5	8	1	10	7
													2	6	11	3	6	5
													3	6	9	3	8	4
													1	5	13	1	8	5
													1	6	9	2	9	6
													2	5	9	2	9	6
													2	8	9	2	7	5
													3	5	13	0	6	6
													2	5	7	1	10	8
													2	5	6	1	8	11
													2	4	12	2	7	6
													3	6	11	0	9	4
													3	2	7	2	11	8
													2	5	11	1	5	9
													1	4	8	1	8	11
													4	3	11	2	4	9
													2	5	11	1	6	8
													4	3	13	0	4	9
													4	3	8	0	10	8
													4	8	10	0	9	2
													2	3	11	3	5	9
													1	3	10	2	10	7
													3	6	12	0	9	3
													1	2	13	0	7	10
													3	4	11	0	9	6
													2	5	11	2	8	5
													6	7	9	2	5	4
													5	2	16	0	5	5
													3	4	10	1	11	4
													5	5	10	0	7	6
													5	7	11	1	5	4
													0	4	9	4	12	4
													2	5	13	0	9	4
													2	6	10	0	9	6
													3	9	6	1	9	5
													3	5	12	0	7	6
													4	7	9	3	6	4
													3	5	12	1	5	7
													3	3	7	1	10	9
													3	5	11	2	8	4
													3	5	9	2	7	7
													0	4	10	1	6	12
													2	5	10	3	10	3
													2	3	12	1	5	10
													2	3	14	0	5	9
													4	3	11	1	10	4
													2	2	10	3	0	16
													1	3	6	2	11	10
													1	3	10	1	10	8
													5	5	12	3	2	6
													0	4	13	1	9	6
													3	4	10	1	6	9
													3	4	11	1	8	6
													4	7	8	1	7	6
													2	6	12	1	8	4
													4	6	9	2	9	3
													1	5	12	1	9	5
													8	0	13	1	7	4
													3	2	12	2	5	9
													3	5	8	1	8	8
													2	5	7	1	6	12
													4	2	14	3	1	9
													1	7	8	1	5	11
													9	3	10	1	4	6
													5	4	12	0	6	6
													1	3	9	1	8	11
													2	3	14	1	7	6
													3	6	11	0	5	8
													1	6	13	1	6	6
													3	7	12	1	5	5
													1	3	12	1	3	13
													7	3	13	0	7	3
													1	8	8	3	6	7
													4	7	11	0	7	4
													3	3	12	0	9	6
													2	4	13	0	5	9
													4	5	11	1	7	5
													2	3	10	1	9	8
													2	7	13	3	6	2
													2	5	10	1	9	6
													3	3	7	2	10	8
													6	3	11	0	8	5
													4	5	12	0	6	6
													5	9	11	0	5	3
													0	3	11	1	11	7
													2	3	11	2	6	9
													2	3	12	0	8	8
													4	5	12	0	6	6
													4	4	12	1	4	8
													2	5	10	0	7	9
													5	3	12	1	3	9
													3	6	8	1	8	7
													2	6	14	0	7	4
													0	7	11	1	6	8
													4	5	12	0	8	4
													3	8	7	3	9	3
													0	5	9	1	6	12
													3	5	9	3	8	5
													3	5	11	1	5	8
													2	8	11	1	3	8
													4	5	12	2	4	6
													7	9	5	1	5	6
													4	6	12	0	4	7
													7	2	16	1	2	5
													1	3	7	3	9	10
													4	2	7	1	9	10
													2	4	10	1	6	10
													2	6	9	0	7	9
													4	4	11	1	8	5
													0	7	7	1	8	10
													3	7	12	1	8	2
													5	4	12	1	4	7
													2	4	16	1	4	6
													5	6	11	2	4	5
													4	6	9	2	6	6
													2	6	16	1	5	3
													4	5	9	2	7	6
													2	5	10	1	12	3
													2	5	9	1	8	8
													1	11	9	1	7	4
													2	5	8	1	9	8
													1	2	7	0	8	15
													3	3	12	0	6	9
													2	0	13	1	3	14
													2	5	10	1	8	7
													3	4	7	4	9	6
													6	9	8	1	5	4
													1	9	8	1	10	4
													3	3	11	2	6	8
													1	4	8	2	9	9
													1	8	9	1	10	4
													5	5	13	1	6	3
													4	3	11	1	3	11
													2	5	9	3	9	5
													2	5	7	2	10	7
													8	6	10	1	2	6
													3	3	16	1	5	5
													1	5	12	0	6	9
													5	9	9	0	5	5
													3	7	11	3	6	3
													5	4	14	1	5	4
													2	8	11	1	6	5
													1	3	12	0	7	10
													2	3	13	1	3	11
													4	3	13	1	4	8
													4	7	10	0	7	5
													3	3	10	0	8	9
													4	3	12	1	8	5
													2	4	6	1	11	9
													1	5	9	1	8	9
													0	4	11	1	8	9
													0	4	10	1	10	8
													1	5	7	1	11	8
													2	4	10	0	4	13
													4	2	15	1	7	4
													9	5	8	2	3	6
													4	2	14	1	2	10
													1	4	10	3	11	4
													4	3	11	1	6	8
													1	2	10	1	9	10
													2	7	12	1	7	4
													1	2	9	0	11	10
													4	4	13	1	5	6
													2	5	8	1	11	6
													0	4	7	4	12	6
													3	4	13	1	5	7
													3	2	12	0	3	13
													1	5	11	1	10	5
													3	6	10	2	6	6
													2	3	8	4	10	6
													3	1	11	1	6	11
													10	0	12	1	3	7
													3	8	11	1	7	3
													7	5	11	0	3	7
													3	6	7	4	8	5
													1	6	14	0	9	3
													4	3	7	1	12	6
													2	5	10	3	8	5
													4	3	13	1	8	4
													1	3	15	1	6	7
													3	5	13	1	5	6
													0	7	10	0	7	9
													3	4	13	0	5	8
													4	10	7	2	7	3
													1	2	13	1	5	11
													3	7	11	2	5	5
													2	5	8	1	7	10
													3	5	10	0	3	12
													6	9	8	1	4	5
													6	1	13	0	5	8
													3	3	14	0	6	7
													5	6	12	1	6	3
													4	7	11	0	8	3
													8	1	15	2	3	4
													3	6	10	1	7	6
													3	5	13	1	7	4
													3	6	11	0	7	6
													3	7	11	1	7	4
													2	1	11	0	8	11
													3	1	5	3	9	12
													5	4	14	1	4	5
													2	8	7	2	5	9
													3	7	11	0	4	8
													4	3	10	0	8	8
													0	6	11	1	10	5
													1	6	11	1	5	9
													1	7	12	0	7	6
													4	5	11	0	7	6
													3	5	10	2	7	6
													2	4	15	1	1	10
													2	4	7	4	11	5
													3	2	10	0	6	12
													4	3	9	2	8	7
													3	6	13	1	4	6
													2	4	10	1	11	5
													2	5	8	2	12	4
													4	6	10	2	7	4
													1	5	11	2	7	7
													5	6	10	1	5	6
													3	3	9	1	8	9
													3	5	10	2	7	6
													4	4	13	1	5	6
													5	4	13	0	4	7
													2	6	9	2	7	7
													4	3	9	1	9	7
													4	5	14	0	6	4
													4	5	9	1	8	6
													2	6	10	1	7	7
													2	5	14	1	6	5
													2	4	5	1	7	14
													2	5	15	1	7	3
													1	4	10	0	8	10
													7	6	9	1	4	6
													2	3	7	3	9	9
													4	3	18	1	2	5
													4	5	13	1	3	7
													1	7	9	5	6	5
													3	5	10	2	9	4
													5	1	16	2	5	4
													3	5	7	2	7	9
													6	1	18	2	2	4
													9	3	12	1	3	5
													2	8	8	2	7	6
													3	5	14	1	7	3
													2	5	12	1	8	5
													4	8	11	0	6	4
													4	7	9	4	5	4
													2	5	11	1	8	6
													2	3	9	2	6	11
													2	7	9	1	6	8
													3	4	13	1	6	6
													6	4	8	1	7	7
													4	7	6	1	9	6
													5	4	12	1	6	5
													0	5	13	0	7	8
													2	2	12	0	8	9
													3	6	12	1	7	4
													8	6	9	0	5	5
													1	4	10	1	10	7
													4	4	12	1	5	7
													2	4	10	0	5	12
													1	5	7	1	11	8
													2	6	11	1	7	6
													2	7	10	1	7	6
													2	5	16	0	3	7
													1	1	11	1	7	12
													4	3	13	0	6	7
													3	7	10	0	5	8
													1	3	13	0	9	7
													3	4	11	1	8	6
													1	5	12	0	6	9
													2	6	5	3	9	8
													4	3	13	0	6	7
													4	4	10	0	11	4
													3	1	10	2	8	9
													2	7	6	0	6	12
													1	3	12	1	8	8
													2	4	8	1	12	6
													6	4	12	3	2	6
													3	2	9	0	10	9
													3	4	10	1	9	6
													2	1	9	2	8	11
													4	6	9	1	8	5
													1	3	12	3	11	3
													3	9	9	1	5	6
													5	5	12	0	7	4
													2	5	9	1	10	6
													3	5	14	0	6	5
													2	2	9	1	12	7
													2	6	13	1	4	7
													2	3	15	1	4	8
													3	4	9	1	7	9
													1	4	9	4	8	7
													1	4	7	0	8	13
													4	1	14	1	3	10
													2	4	9	2	10	6
													2	7	6	3	10	5
													4	7	10	1	7	4
													2	3	6	2	7	13
													4	5	16	0	5	3
													3	7	8	4	6	5
													2	5	6	0	11	9
													0	5	10	1	8	9
													1	6	10	1	8	7
													3	2	3	1	9	15
													2	3	11	0	7	10
													1	5	9	0	13	5
													3	5	12	0	8	5
													4	7	11	1	6	4
													3	3	16	0	6	5
													1	5	9	2	8	8
													4	5	10	2	6	6
													3	3	11	0	9	7
													3	4	10	1	5	10
													0	3	11	0	11	8
													4	6	8	0	7	8
													5	4	11	1	7	5
													0	5	9	2	11	6
													3	3	8	2	9	8
													2	3	12	0	3	13
													2	3	10	1	10	7
													3	2	14	0	7	7
													3	5	15	0	6	4
													3	6	13	0	5	6
													3	5	8	2	7	8
													1	6	8	1	8	9
													5	6	9	0	7	6
													1	4	12	0	5	11
													3	7	6	1	8	8
													4	6	12	1	5	5
													3	3	13	2	6	6
													8	6	9	0	5	5
													3	3	5	1	11	10
													4	3	11	0	9	6
													3	3	11	1	3	12
													3	6	7	2	11	4
													3	2	10	3	7	8
													4	3	6	1	13	6
													4	4	11	2	4	8
													3	7	10	2	6	5
													3	4	11	1	6	8
													2	3	9	1	13	5
													2	3	6	0	11	11
													5	7	7	3	6	5
													5	1	13	1	4	9
													2	2	9	1	6	13
													1	2	8	4	13	5
													2	6	12	2	5	6
													2	4	7	0	9	11
													3	7	7	2	8	6
													3	8	9	2	7	4
													4	7	6	2	6	8
													2	8	7	4	5	7
													4	5	10	3	8	3
													4	6	10	0	7	6
													3	4	13	1	8	4
													3	7	10	4	5	4
													7	4	12	1	5	4
													2	2	18	1	4	6
													4	4	11	1	4	9
													2	4	14	0	6	7
													6	5	10	0	7	5
													3	6	11	0	6	7
													5	6	10	0	9	3
													5	7	11	0	5	5
													4	4	15	1	4	5
													5	4	10	1	8	5
													2	2	10	0	10	9
													2	3	7	2	12	7
													1	8	10	1	8	5
													2	5	9	3	10	4
													1	3	12	1	6	10
													4	7	10	1	9	2
													3	6	8	2	10	4
													3	5	12	1	3	9
													7	2	13	1	4	6
													2	3	12	0	9	7
													1	9	8	2	5	8
													4	1	4	0	7	17
													3	5	11	0	9	5
													2	3	9	1	10	8
													1	6	9	3	9	5
													9	6	8	1	4	5
													3	7	14	0	6	3
													3	4	7	1	8	10
													2	7	9	4	9	2
													0	5	11	0	6	11
													5	5	9	1	6	7
													4	6	9	3	6	5
													2	7	11	2	5	6
													2	5	9	1	8	8
													2	5	8	0	10	8
													3	5	7	2	9	7
													3	4	12	1	5	8
													1	3	9	1	9	10
													3	5	13	0	6	6
													3	3	11	1	8	7
													4	5	14	0	4	6
													3	0	17	1	2	10
													3	2	11	1	6	10
													2	1	10	1	6	13
													3	2	14	0	5	9
													5	7	12	0	5	4
													1	4	7	1	9	11
													2	3	13	0	7	8
													2	2	6	3	7	13
													1	6	11	1	7	7
													2	4	10	1	12	4
													1	6	9	2	7	8
													1	7	11	0	8	6
													4	5	9	0	10	5
													3	5	13	1	6	5
													5	4	9	3	9	3
													1	4	12	1	6	9
													2	6	12	0	7	6
													2	5	10	3	7	6
													6	2	15	1	1	8
													4	3	12	0	6	8
													2	5	10	2	7	7
													4	4	11	0	8	6
													4	1	15	0	6	7
													2	2	14	0	4	11
													1	5	12	0	4	11
													2	4	12	1	9	5
													1	2	12	0	7	11
													4	4	13	1	6	5
													1	5	10	1	8	8
													3	3	13	1	1	12
													3	5	15	1	2	7
													2	6	13	1	5	6
													2	5	9	2	6	9
													3	1	18	0	5	6
													1	7	11	0	7	7
													2	3	16	0	5	7
													1	3	12	1	4	12
													2	5	11	1	4	10
													6	2	11	1	6	7
													1	2	14	0	7	9
													1	1	11	1	8	11
													3	4	10	2	3	11
													1	7	10	1	6	8
													4	4	12	0	6	7
													5	5	12	1	6	4
													2	3	10	3	11	4
													2	4	8	1	5	13
													3	1	9	1	9	10
													3	3	12	2	3	10
													4	2	5	1	12	9
													2	4	16	0	1	10
													3	2	14	1	7	6
													0	4	12	1	5	11
													4	8	8	1	4	8
													2	5	11	0	7	8
													2	1	14	1	9	6
													3	9	10	3	5	3
													1	3	11	1	10	7
													3	3	10	1	9	7
													2	5	10	0	7	9
													0	3	8	1	8	13
													2	4	11	1	9	6
													3	2	5	3	11	9
													6	1	15	2	2	7
													2	3	10	1	8	9
													6	7	6	3	5	6
													4	2	12	0	8	7
													5	3	13	0	6	6
													3	5	6	3	11	5
													3	7	10	0	5	8
													3	5	8	1	7	9
													4	3	13	0	7	6
													2	4	11	2	6	8
													7	1	14	0	7	4
													1	7	10	0	6	9
													1	5	10	1	8	8
													2	3	10	2	4	12
													3	6	12	1	5	6
													2	5	8	4	9	5
													7	5	8	1	6	6
													2	5	9	1	9	7
													2	3	13	2	7	6
													4	11	9	3	2	4
													2	2	5	2	8	14
													4	6	6	2	7	8
													3	3	9	1	8	9
													2	5	10	1	6	9
													3	6	10	0	7	7
													1	7	9	4	6	6
													2	1	12	1	5	12
													8	0	15	2	4	4
													4	8	8	1	7	5
													3	1	15	1	4	9
													3	4	14	1	1	10
													2	7	13	0	5	6
													2	2	11	0	9	9
													3	7	8	1	9	5
													3	4	9	1	10	6
													3	5	8	1	8	8
													3	4	6	1	5	14
													2	6	10	0	9	6
													3	5	11	0	7	7
													3	5	11	2	7	5
													0	3	12	1	12	5
													1	5	8	2	11	6
													3	10	7	2	5	6
													4	7	10	0	6	6
													3	7	8	0	9	6
													2	5	12	1	7	6
													4	4	13	1	5	6
													3	4	14	0	5	7
													1	5	10	0	9	8
													1	3	11	0	6	12
													5	6	11	0	5	6
													2	4	11	1	8	7
													2	6	11	1	8	5
													5	4	15	0	4	5
													2	5	9	1	10	6
													3	2	6	5	11	6
													2	2	10	1	6	12
													3	5	12	1	5	7
													4	12	6	1	5	5
													5	5	11	2	5	5
													2	1	9	2	7	12
													4	5	12	1	5	6
													3	2	10	2	9	7
													3	6	13	0	7	4
													3	8	6	3	6	7
													6	4	10	0	8	5
													3	4	16	0	6	4
													4	8	7	5	4	5
													3	5	12	1	9	3
													4	4	13	1	3	8
													4	6	10	2	5	6
													4	4	13	0	6	6
													1	4	7	0	8	13
													3	3	12	1	6	8
													5	7	11	0	4	6
													2	1	5	1	13	11
													1	2	12	1	8	9
													6	4	13	2	3	5
													5	2	15	0	6	5
													2	5	9	1	3	13
													3	5	13	0	7	5
													2	3	8	1	10	9
													3	4	8	0	6	12
													5	2	13	1	6	6
													0	7	12	1	7	6
													0	3	13	0	8	9
													2	5	11	2	8	5
													7	5	12	1	5	3
													3	5	8	1	7	9
													1	10	8	2	8	4
													3	4	9	1	11	5
													4	8	12	0	5	4
													3	6	10	1	9	4
													2	4	13	0	8	6
													3	3	9	1	7	10
													0	6	11	1	10	5
													3	4	6	0	8	12
													1	4	12	0	7	9
													4	6	11	0	4	8
													3	1	14	2	4	9
													3	6	10	0	6	8
													1	4	11	1	8	8
													5	6	10	0	6	6
													4	7	11	1	7	3
													2	7	11	1	4	8
													5	4	14	0	6	4
													3	7	9	1	8	5
													0	5	12	0	5	11
													6	4	15	0	5	3
													2	4	12	0	5	10
													2	8	11	1	5	6
													3	3	8	1	12	6
													4	4	13	0	8	4
													5	7	10	1	4	6
													3	8	9	2	6	5
													3	6	10	0	3	11
													1	4	7	1	11	9
													1	4	11	1	8	8
													5	5	13	2	4	4
													3	1	13	1	3	12
													2	4	9	0	10	8
													3	6	14	0	7	3
													4	5	9	0	5	10
													4	2	13	0	7	7
													3	6	7	2	9	6
													5	8	6	1	9	4
													3	5	7	2	9	7
													1	4	12	1	12	3
													3	4	15	1	5	5
													3	4	11	1	7	7
													3	5	10	4	5	6
													2	6	13	0	2	10
													2	4	12	0	7	8
													2	5	7	1	1	17
													2	5	10	3	8	5
													1	4	6	3	12	7
													1	6	8	1	8	9
													2	3	13	1	5	9
													1	3	8	2	11	8
													2	5	6	1	10	9
													3	4	13	2	6	5
													2	3	9	0	5	14
													2	4	14	2	9	2
													1	4	5	2	9	12
													0	4	11	3	7	8
													3	5	11	4	5	5
													2	2	14	1	3	11
													0	3	11	2	4	13
													1	3	13	0	6	10
													1	3	6	1	6	16
													2	4	10	3	8	6
													8	3	13	1	3	5
													8	3	11	0	6	5
													5	3	13	1	5	6
													3	4	13	2	6	5
													3	5	8	3	8	6
													5	4	13	1	4	6
													3	6	6	0	8	10
													1	5	13	1	10	3
													5	6	11	1	4	6
													2	5	10	0	6	10
													1	8	10	1	7	6
													0	6	7	1	6	13
													4	6	10	1	5	7
													5	8	9	1	6	4
													1	3	9	0	12	8
													2	5	11	2	7	6
													4	6	10	1	5	7
													3	5	14	0	6	5
													2	4	8	2	9	8
													5	4	12	1	5	6
													2	4	14	1	4	8
													5	5	12	0	6	5
													1	1	15	2	4	10
													2	4	16	1	5	5
													1	5	9	1	11	6
													1	3	8	2	9	10
													2	5	15	1	6	4
													2	7	11	1	6	6
													1	4	12	1	8	7
													1	6	10	2	10	4
													1	4	11	2	7	8
													5	7	10	0	7	4
													0	7	9	1	10	6
													2	6	11	1	9	4
													4	7	10	2	7	3
													2	4	14	0	7	6
													1	3	10	2	10	7
													4	5	12	2	2	8
													1	5	11	1	8	7
													2	4	8	2	10	7
													1	7	11	1	8	5
													2	1	13	2	6	9
													3	5	12	0	6	7
													3	6	13	0	6	5
													4	6	6	0	9	8
													4	4	13	0	7	5
													0	8	6	3	8	8
													2	4	10	2	12	3
													2	7	8	1	9	6
													1	3	12	1	10	6
													2	3	14	0	6	8
													1	5	7	1	7	12
													1	4	11	1	10	6
													2	3	8	4	10	6
													0	3	12	0	6	12
													5	2	15	0	4	7
													9	7	8	1	3	5
													3	6	12	0	7	5
													1	5	6	0	10	11
													1	4	13	2	8	5
													2	2	7	4	13	5
													0	3	9	1	11	9
													3	5	11	0	7	7
													3	5	10	2	6	7
													5	6	9	1	7	5
													2	2	14	1	6	8
													3	6	11	1	4	8
													3	4	9	0	6	11
													2	6	12	2	4	7
													4	0	5	3	10	11
													5	4	11	1	4	8
													4	4	12	0	8	5
													3	8	8	1	6	7
													3	3	14	0	7	6
													2	3	9	0	9	10
													1	7	7	2	12	4
													2	5	10	0	6	10
													2	4	8	0	5	14
													1	3	10	1	9	9
													1	4	14	2	8	4
													4	3	14	0	7	5
													3	8	10	4	4	4
													1	2	10	0	9	11
													4	4	13	0	5	7
													3	8	11	1	6	4
													2	4	4	3	10	10
													5	4	14	0	6	4
													2	2	11	0	12	6
													3	6	6	0	7	11
													3	4	16	0	6	4
													2	4	15	2	5	5
													8	4	6	2	7	6
													4	6	9	2	7	5
													1	5	12	1	5	9
													4	7	8	1	6	7
													4	8	7	1	7	6
													3	3	8	1	11	7
													3	5	15	0	2	8
													2	6	10	1	5	9
													3	7	6	2	9	6
													2	5	10	1	7	8
													3	5	10	1	7	7
													2	5	11	1	7	7
													1	6	8	3	7	8
													7	5	12	0	7	2
													5	3	13	0	6	6
													1	4	8	1	5	14
													3	5	7	2	13	3
													3	4	12	1	5	8
													5	8	8	1	5	6
													2	6	9	2	10	4
													0	6	8	1	9	9
													3	5	9	1	10	5
													3	1	12	0	7	10
													7	7	10	0	5	4
													6	4	11	0	6	6
													1	3	12	1	6	10
													2	8	7	3	7	6
													2	6	13	2	9	1
													2	4	10	1	8	8
													5	6	11	0	6	5
													2	7	8	2	8	6
													4	3	11	0	5	10
													0	7	13	1	7	5
													5	3	11	0	7	7
													2	3	11	0	7	10
													4	5	14	0	4	6
													3	5	11	1	7	6
													0	8	10	2	11	2
													0	4	10	1	9	9
													3	8	11	1	7	3
													5	2	6	0	9	11
													1	4	13	0	5	10
													7	3	10	1	4	8
													3	5	14	0	6	5
													4	1	13	2	3	10
													3	2	11	1	10	6
													1	5	9	0	11	7
													5	7	12	1	5	3
													2	5	12	0	7	7
													5	4	11	0	7	6
													4	8	7	3	4	7
													2	5	11	2	7	6
													3	3	11	1	7	8
													4	3	11	2	6	7
													2	4	5	3	11	8
													2	1	9	2	10	9
													2	5	8	2	8	8
													6	5	9	1	7	5
													2	6	14	0	6	5
													1	5	9	0	9	9
													3	6	11	1	7	5
													2	4	8	2	8	9
													3	5	9	1	6	9
													3	3	11	2	6	8
													4	0	17	0	5	7
													3	5	6	0	10	9
													3	5	11	0	6	8
													6	6	8	0	5	8
													5	4	13	1	7	3
													3	3	11	0	6	10
													2	6	11	1	6	7
													2	3	12	2	6	8
													3	3	9	0	11	7
													3	2	10	1	5	12
													4	6	12	0	4	7
													1	6	9	2	12	3
													4	10	7	2	7	3
													4	6	10	1	7	5
													3	4	9	2	8	7
													5	7	6	3	7	5
													4	4	11	2	2	10
													1	7	9	1	8	7
													1	6	12	1	5	8
													3	2	15	1	6	6
													4	6	9	0	6	8
													2	3	10	2	10	6
													3	3	6	0	11	10
													2	7	9	0	8	7
													2	6	10	1	5	9
													1	4	9	1	11	7
													2	5	12	3	7	4
													4	4	7	1	12	5
													2	8	5	2	8	8
													4	4	12	2	4	7
													1	3	8	2	10	9
													4	3	10	1	8	7
													3	8	10	1	8	3
													1	5	5	3	11	8
													4	4	10	1	7	7
													1	4	11	4	9	4
													3	3	13	1	8	5
													2	1	11	1	9	9
													4	6	8	2	9	4
													2	6	13	1	1	10
													1	4	11	1	9	7
													3	4	10	1	10	5
													4	6	8	3	7	5
													2	3	15	1	4	8
													6	5	11	1	6	4
													1	5	11	1	7	8
													0	8	11	1	8	5
													4	4	15	0	6	4
													4	3	3	1	14	8
													2	5	13	0	2	11
													2	1	9	3	11	7
													2	8	8	2	7	6
													8	5	11	0	5	4
													4	4	15	1	2	7
													6	5	12	0	7	3
													4	3	8	1	8	9
													4	5	11	1	8	4
													3	2	6	2	9	11
													6	8	7	2	5	5
													5	5	4	3	8	8
													3	7	10	2	7	4
													2	3	6	2	12	8
													8	2	12	0	5	6
													5	9	9	0	7	3
													4	6	12	0	8	3
													6	4	9	0	6	8
													4	1	13	1	4	10
													2	3	15	0	7	6
													3	10	8	4	6	2
													4	4	5	5	10	5
													5	7	7	1	7	6
													4	5	12	1	7	4
													3	8	10	1	6	5
													1	6	10	2	7	7
													3	3	15	1	6	5
													2	4	5	1	3	18
													2	5	11	0	9	6
													2	5	9	2	11	4
													1	3	6	1	11	11
													2	4	8	1	7	11
													1	5	10	1	9	7
													3	8	8	1	7	6
													4	1	11	1	9	7
													3	5	9	0	7	9
													1	3	8	1	13	7
													2	3	10	0	10	8
													5	6	9	2	6	5
													1	5	10	2	8	7
													3	8	5	3	8	6
													2	5	11	0	8	7
													4	8	12	0	4	5
													5	3	13	0	6	6
													1	6	10	0	9	7
													1	4	9	0	6	13
													2	3	11	0	10	7
													2	2	15	0	7	7
													3	4	13	0	5	8
													3	5	13	1	5	6
													3	3	13	1	2	11
													2	5	9	4	5	8
													3	2	14	1	3	10
													2	5	10	1	8	7
													0	2	12	0	7	12
													1	4	9	1	11	7
													2	5	6	0	11	9
													4	4	13	0	8	4
													4	8	8	2	8	3
													8	0	15	3	2	5
													3	6	13	1	1	9
													4	5	8	2	7	7
													2	3	14	0	6	8
													1	5	14	1	3	9
													2	3	12	0	7	9
													4	5	11	1	8	4
													2	5	10	2	6	8
													3	4	11	0	8	7
													4	1	12	3	1	12
													2	6	9	1	8	7
													1	4	13	2	7	6
													1	4	6	0	5	17
													5	7	7	1	6	7
													4	3	11	3	9	3
													0	7	12	1	6	7
													0	5	12	0	6	10
													3	4	11	1	8	6
													3	4	12	1	7	6
													3	1	7	0	7	15
													2	7	12	1	8	3
													0	5	14	1	5	8
													1	4	11	3	7	7
													1	7	9	3	8	5
													3	5	11	1	9	4
													4	7	13	0	4	5
													6	7	12	2	4	2
													1	4	2	2	11	13
													1	4	6	0	7	15
													4	5	9	2	8	5
													2	6	10	2	8	5
													3	4	8	0	12	6
													1	4	11	1	4	12
													1	3	9	2	9	9
													3	8	8	4	6	4
													1	7	8	2	7	8
													1	5	7	1	10	9
													2	4	10	0	3	14
													4	4	14	0	4	7
													3	3	14	1	7	5
													2	5	14	0	6	6
													3	7	9	1	7	6
													2	6	12	3	8	2
													2	6	11	1	9	4
													2	5	11	1	5	9
													2	5	7	2	10	7
													4	4	13	0	4	8
													4	3	11	1	7	7
													2	7	11	2	5	6
													2	6	9	3	7	6
													5	7	9	1	6	5
													3	6	11	1	9	3
													3	4	11	0	7	8
													5	4	11	2	6	5
													2	7	13	0	2	9
													2	7	7	1	8	8
													4	2	14	1	6	6
													3	8	7	3	8	4
													1	4	6	1	9	12
													1	4	8	0	6	14
													3	2	8	2	10	8
													4	5	12	1	6	5
													3	7	10	2	8	3
													6	6	8	0	9	4
													4	3	14	1	3	8
													4	8	11	1	4	5
													0	5	7	3	9	9
													9	3	9	0	8	4
													2	5	10	1	9	6
													7	6	12	0	3	5
													2	6	13	1	6	5
													5	5	8	0	6	9
													6	5	12	1	6	3
													2	2	5	1	13	10
													3	4	11	0	4	11
													4	8	7	0	9	5
													3	3	9	1	10	7
													2	3	14	3	7	4
													0	3	12	0	8	10
													0	3	12	1	10	7
													4	7	10	2	5	5
													1	2	15	1	4	10
													3	6	6	2	8	8
													1	4	11	3	6	8
													5	5	13	1	5	4
													3	4	8	2	8	8
													3	6	13	1	6	4
													3	7	10	1	8	4
													4	6	13	1	3	6
													2	2	10	1	7	11
													3	2	8	2	8	10
													3	6	9	1	7	7
													4	7	11	0	9	2
													1	4	13	0	6	9
													2	3	8	0	10	10
													4	4	10	2	7	6
													3	8	9	1	6	6
													4	3	12	1	6	7
													3	5	9	1	8	7
													5	4	14	0	5	5
													5	4	11	2	6	5
													2	7	9	0	6	9
													3	3	15	0	8	4
													1	8	9	3	6	6
													3	4	13	0	5	8
													2	4	8	2	10	7
													4	3	18	1	2	5
													3	2	9	0	9	10
													6	6	10	1	4	6
													2	3	7	1	9	11
													3	5	10	0	5	10
													2	3	11	0	8	9
													2	2	8	1	10	10
													7	8	7	2	7	2
													5	4	14	1	3	6
													5	3	10	1	7	7
													5	5	6	2	6	9
													3	5	13	0	4	8
													3	4	9	1	4	12
													1	5	11	1	8	7
													3	5	12	2	9	2
													6	4	12	2	3	6
													1	2	14	1	1	14
													2	6	6	3	9	7
													2	4	10	2	8	7
													2	3	6	0	7	15
													4	10	7	2	6	4
													1	8	12	2	6	4
													4	6	11	3	5	4
													0	4	12	0	7	10
[truncated: 8,001 more rows]

## Sheet: p15runA10000
ATF2	AA	ATF3		Observed types of interfamily dimers		SIMULATION				AA	AS	AY	SS	SY	YY
ATF2	AA	ATF4		AA	22	22 OR LESS	9128/10000	22 OR MORE	1322/10000	23	7	2	0	1	0
ATF3	AA	ATF4		AS	3	3 OR LESS	533/10000	3 OR MORE	9780/10000	17	12	3	0	0	1
ATF2	AA	BATF		AY	7	7 OR LESS	7963/10000	7 OR MORE	3273/10000	19	6	6	0	1	1
ATF4	AA	BATF		SS	1	1 OR LESS	9145/10000	1 OR MORE	4748/10000	19	8	6	0	0	0
ATF2	AA	C/EBP		SY	0		2907/10000			21	4	8	0	0	0
ATF4	AA	C/EBP		YY	0		8067/10000			11	10	10	0	1	1
BATF	AA	C/EBP								19	11	2	0	1	0
ATF2	AA	C/EBP-G								15	10	4	3	1	0
ATF3	AA	C/EBP-G								17	9	5	1	1	0
ATF4	AA	C/EBP-G								12	9	6	1	4	1
BATF	AA	C/EBP-G								11	9	9	1	2	1
C/EBP	AA	C/EBP-G								18	12	2	1	0	0
CREB	AA	E4BP4								20	5	6	0	1	1
ATF2	AA	FOS								22	7	3	1	0	0
ATF4	AA	FOS								15	9	6	0	2	1
ATF2	AA	JUN								19	7	6	0	1	0
ATF3	AA	JUN								16	9	7	1	0	0
BATF	AA	JUN								15	10	5	0	2	1
FOS	AA	JUN								26	4	2	0	1	0
ATF4	AA	NFE2								18	10	4	0	1	0
C/EBP-G	AA	PAR								16	13	3	0	0	1
E4BP4	AS	OASIS								12	11	6	2	2	0
E4BP4	AS	OASIS-B								15	11	4	2	1	0
ATF6	AS	XBP1								16	6	8	0	2	1
BACH	AY	L-MAF								23	4	6	0	0	0
FOS	AY	L-MAF								15	12	5	0	1	0
ATF2	AY	S-MAF								16	9	6	0	2	0
BACH	AY	S-MAF								13	11	5	1	3	0
BATF	AY	S-MAF								19	7	5	0	2	0
JUN	AY	S-MAF								19	8	6	0	0	0
NFE2	AY	S-MAF								17	13	2	1	0	0
OASIS	SS	OASIS-B								17	7	8	0	1	0
										17	9	4	2	1	0
										17	8	7	0	0	1
ATF2	A									12	16	2	2	0	1
ATF3	A									12	11	7	1	2	0
ATF4	A									23	8	0	1	0	1
BACH	A									15	9	5	3	1	0
BATF	A									20	7	6	0	0	0
CEBP	A									22	3	6	1	1	0
CEBPG	A									17	7	9	0	0	0
CREB	A									26	3	2	0	2	0
E4BP4	A									22	6	4	0	1	0
FOS	A									20	7	6	0	0	0
JUN	A									22	7	3	0	1	0
NFE2	A									18	7	7	0	1	0
PAR	A									20	9	3	1	0	0
XBP1	A									17	9	5	0	2	0
ATF6	S									27	0	2	3	1	0
OASB	S									13	5	9	1	4	1
OASIS	S									20	10	2	0	1	0
L-MAF	Y									16	9	7	0	1	0
S-MAF	Y									19	8	4	1	1	0
										13	8	10	0	2	0
										19	9	4	0	1	0
										19	8	4	1	1	0
										15	12	3	2	1	0
										20	9	3	0	1	0
										11	12	8	0	2	0
										22	8	2	0	1	0
										18	8	5	0	2	0
										13	10	6	2	2	0
										15	8	7	1	2	0
										20	6	6	1	0	0
										19	7	6	1	0	0
										19	8	5	0	1	0
										19	7	6	1	0	0
										15	8	9	0	1	0
										19	7	7	0	0	0
										16	8	9	0	0	0
										16	12	2	3	0	0
										18	3	10	0	2	0
										22	8	3	0	0	0
										19	11	1	1	1	0
										11	15	5	1	1	0
										18	10	3	2	0	0
										19	8	5	0	1	0
										13	11	7	0	2	0
										16	7	8	2	0	0
										18	10	1	1	3	0
										11	13	4	1	3	1
										16	4	11	1	0	1
										14	9	5	2	3	0
										18	12	2	0	1	0
										13	5	8	1	5	1
										20	7	6	0	0	0
										11	12	7	1	2	0
										17	8	7	0	1	0
										14	12	4	1	2	0
										15	12	3	1	2	0
										18	10	4	0	1	0
										23	7	2	0	1	0
										14	8	9	0	1	1
										21	6	5	1	0	0
										16	8	8	0	1	0
										14	8	6	2	3	0
										21	7	4	0	1	0
										19	3	9	1	1	0
										19	10	3	0	1	0
										20	7	4	0	1	1
										21	10	2	0	0	0
										19	3	10	1	0	0
										16	7	8	0	1	1
										16	9	7	0	1	0
										13	9	8	1	1	1
										16	12	3	1	0	1
										17	8	5	0	3	0
										14	14	4	0	1	0
										14	11	7	0	1	0
										24	4	4	0	1	0
										15	10	7	0	1	0
										22	4	6	0	1	0
										22	8	3	0	0	0
										21	7	3	2	0	0
										21	5	6	0	1	0
										16	10	5	0	2	0
										18	6	8	0	0	1
										14	11	3	3	2	0
										22	7	3	1	0	0
										13	7	11	0	1	1
										19	10	3	1	0	0
										12	13	5	1	2	0
										23	4	6	0	0	0
										21	8	2	0	2	0
										13	11	7	1	1	0
										16	9	5	1	2	0
										13	9	7	1	2	1
										20	10	2	0	1	0
										19	8	3	1	1	1
										20	10	2	0	0	1
										22	7	3	0	1	0
										21	7	5	0	0	0
										15	8	7	1	1	1
										20	10	3	0	0	0
										21	4	7	0	1	0
										17	9	7	0	0	0
										13	10	6	3	1	0
										16	9	6	0	1	1
										16	8	4	1	4	0
										20	5	6	1	1	0
										12	7	7	1	5	1
										17	11	2	1	2	0
										16	10	5	1	1	0
										23	6	3	0	1	0
										22	7	4	0	0	0
										13	11	7	1	1	0
										14	7	8	0	4	0
										17	4	11	0	0	1
										17	10	5	0	1	0
										21	5	7	0	0	0
										20	7	5	0	1	0
										15	8	8	0	2	0
										13	10	6	3	1	0
										18	7	7	0	1	0
										16	13	3	1	0	0
										20	8	4	0	1	0
										19	6	7	0	1	0
										17	12	4	0	0	0
										25	2	4	1	1	0
										24	3	5	0	1	0
										19	10	3	1	0	0
										16	10	3	1	3	0
										14	9	8	0	1	1
										19	11	2	0	1	0
										19	7	6	0	1	0
										16	7	8	1	1	0
										18	10	5	0	0	0
										14	12	3	1	2	1
										18	9	4	0	1	1
										16	7	7	1	2	0
										15	7	7	1	2	1
										15	12	4	1	1	0
										14	7	8	1	2	1
										15	11	5	1	1	0
										12	10	6	1	3	1
										21	8	2	1	1	0
										24	3	6	0	0	0
										17	9	6	1	0	0
										25	4	3	1	0	0
										14	12	4	3	0	0
										18	11	2	1	1	0
										18	6	8	0	1	0
										14	13	4	1	1	0
										18	9	6	0	0	0
										15	12	3	1	2	0
										17	12	3	1	0	0
										14	9	7	0	2	1
										20	10	3	0	0	0
										11	8	11	0	2	1
										16	11	5	0	1	0
										11	12	8	0	2	0
										18	9	4	0	2	0
										11	13	5	1	3	0
										19	7	4	0	3	0
										23	4	5	0	1	0
										22	7	4	0	0	0
										16	10	3	1	2	1
										15	8	9	0	1	0
										23	8	2	0	0	0
										24	4	4	0	0	1
										17	12	4	0	0	0
										15	7	8	0	3	0
										15	12	4	1	1	0
										17	5	8	1	1	1
										22	8	3	0	0	0
										17	11	4	1	0	0
										23	3	4	1	1	1
										20	4	7	0	2	0
										18	5	5	2	2	1
										18	7	7	0	1	0
										18	6	7	0	2	0
										17	12	2	2	0	0
										16	13	3	1	0	0
										13	10	5	0	4	1
										15	11	5	0	2	0
										19	10	1	1	1	1
										17	8	6	1	1	0
										14	11	6	0	2	0
										18	6	6	2	1	0
										13	10	9	0	1	0
										21	3	6	1	2	0
										18	5	10	0	0	0
										18	11	4	0	0	0
										14	10	4	1	4	0
										12	13	3	2	3	0
										15	12	5	0	1	0
										20	10	0	2	0	1
										21	9	2	0	1	0
										20	7	5	0	1	0
										13	13	4	3	0	0
										23	4	6	0	0	0
										18	11	2	1	1	0
										15	6	10	0	1	1
										18	2	11	1	0	1
										14	6	10	0	2	1
										23	4	5	0	1	0
										24	6	1	0	1	1
										19	5	6	0	3	0
										14	9	6	1	3	0
										14	10	7	1	1	0
										19	11	0	0	2	1
										18	11	3	0	0	1
										15	9	5	2	2	0
										13	11	7	1	1	0
										16	13	2	1	1	0
										15	10	7	0	1	0
										14	13	4	0	2	0
										12	9	10	0	2	0
										20	7	5	0	1	0
										18	8	6	0	1	0
										14	11	7	0	1	0
										14	8	8	1	2	0
										23	1	6	3	0	0
										18	5	8	0	2	0
										17	7	8	0	1	0
										11	10	7	1	4	0
										15	8	7	1	2	0
										17	11	2	2	0	1
										16	11	4	1	1	0
										17	5	9	0	2	0
										18	11	3	1	0	0
										8	12	9	1	2	1
										19	5	8	1	0	0
										17	7	7	0	2	0
										23	6	4	0	0	0
										19	10	3	0	1	0
										20	6	6	1	0	0
										18	10	4	0	1	0
										18	6	8	1	0	0
										17	8	6	1	1	0
										16	7	8	0	2	0
										14	9	5	1	3	1
										16	6	9	0	1	1
										19	9	5	0	0	0
										16	10	6	0	1	0
										22	7	4	0	0	0
										18	6	8	0	1	0
										19	10	2	1	1	0
										22	10	0	0	0	1
										15	8	7	0	2	1
										20	7	5	0	1	0
										17	8	8	0	0	0
										21	3	8	1	0	0
										18	6	7	0	2	0
										19	6	7	1	0	0
										25	3	3	1	1	0
										19	8	4	0	2	0
										18	5	9	0	1	0
										14	9	7	1	2	0
										17	9	5	0	2	0
										18	4	10	0	0	1
										11	9	9	0	3	1
										18	10	3	1	1	0
										19	8	5	0	1	0
										16	10	5	1	1	0
										14	11	5	1	2	0
										15	8	9	0	0	1
										23	8	0	1	0	1
										19	11	3	0	0	0
										23	3	6	1	0	0
										15	10	8	0	0	0
										13	9	8	0	2	1
										15	14	3	1	0	0
										12	13	3	3	2	0
										15	7	9	0	2	0
										20	7	5	0	1	0
										17	7	7	1	1	0
										20	7	4	0	2	0
										21	9	2	1	0	0
										16	8	5	1	3	0
										14	8	9	0	1	1
										17	6	7	0	2	1
										20	11	2	0	0	0
										21	5	5	1	0	1
										17	8	6	0	2	0
										14	12	3	3	1	0
										19	7	4	1	2	0
										17	9	5	1	1	0
										17	7	7	1	1	0
										18	8	7	0	0	0
										18	4	10	0	0	1
										21	5	4	1	2	0
										13	8	10	0	1	1
										18	3	11	0	0	1
										12	13	4	1	3	0
										15	14	2	2	0	0
										15	9	7	0	1	1
										18	1	10	3	0	1
										16	11	4	0	2	0
										11	15	5	2	0	0
										19	8	5	0	1	0
										24	4	4	0	1	0
										15	11	4	1	2	0
										19	12	0	1	0	1
										16	8	6	1	2	0
										19	6	7	0	1	0
										25	5	1	0	2	0
										22	4	7	0	0	0
										15	12	4	0	2	0
										20	8	3	0	2	0
										17	9	6	0	1	0
										14	10	5	2	2	0
										19	5	8	0	1	0
										18	3	10	1	0	1
										20	9	4	0	0	0
										20	7	4	1	1	0
										17	7	6	1	1	1
										17	11	5	0	0	0
										18	11	4	0	0	0
										14	10	6	1	2	0
										19	4	9	0	0	1
										12	7	9	1	3	1
										16	5	8	2	2	0
										18	8	5	0	2	0
										19	10	2	1	1	0
										15	9	5	2	2	0
										15	8	8	0	2	0
										24	3	2	1	3	0
										15	11	4	1	1	1
										21	8	3	0	1	0
										16	11	5	1	0	0
										17	9	5	0	2	0
										18	9	5	0	1	0
										12	12	3	3	3	0
										14	8	9	0	1	1
										16	11	4	1	1	0
										14	9	9	0	0	1
										14	8	8	0	3	0
										17	13	0	2	0	1
										16	9	5	0	3	0
										14	7	10	0	1	1
										15	8	8	1	0	1
										13	13	6	1	0	0
										24	3	5	1	0	0
										20	9	3	0	0	1
										25	4	3	0	1	0
										17	6	8	0	2	0
										18	10	4	0	1	0
										21	7	4	0	1	0
										17	9	4	1	2	0
										16	13	2	0	2	0
										20	8	4	0	1	0
										13	12	3	2	2	1
										14	12	4	1	2	0
										17	11	3	2	0	0
										15	14	3	1	0	0
										17	7	6	1	2	0
										16	10	5	1	1	0
										17	5	10	0	1	0
										23	6	2	0	2	0
										15	7	9	1	1	0
										20	6	5	0	2	0
										21	6	5	0	1	0
										19	4	10	0	0	0
										13	11	6	1	2	0
										12	11	7	1	2	0
										16	4	11	1	0	1
										17	5	10	1	0	0
										15	10	6	1	1	0
										14	9	7	2	1	0
										16	13	2	1	1	0
										16	13	3	1	0	0
										26	4	2	0	0	1
										15	9	7	0	2	0
										16	5	7	1	3	1
										17	9	5	2	0	0
										21	7	3	0	2	0
										19	3	9	1	1	0
										19	6	7	0	1	0
										17	11	4	0	1	0
										13	14	3	3	0	0
										19	7	5	1	1	0
										22	4	6	0	1	0
										17	9	5	0	2	0
										24	6	2	0	1	0
										14	9	9	1	0	0
										22	7	3	1	0	0
										18	7	6	0	2	0
										15	12	2	3	1	0
										14	9	9	1	0	0
										23	4	6	0	0	0
										21	9	2	1	0	0
										16	8	7	1	1	0
										16	14	3	0	0	0
										11	10	10	0	1	1
										22	8	2	0	1	0
										12	11	4	1	4	1
										13	15	4	1	0	0
										13	11	5	2	2	0
										15	12	3	1	2	0
										22	7	1	1	1	1
										23	4	6	0	0	0
										20	9	3	1	0	0
										23	7	3	0	0	0
										19	6	7	0	1	0
										20	4	6	0	3	0
										21	7	4	0	1	0
										15	10	4	1	3	0
										15	6	8	1	3	0
										21	9	2	0	1	0
										26	3	3	0	1	0
										13	15	3	2	0	0
										23	7	2	0	1	0
										19	5	9	0	0	0
										13	8	8	2	2	0
										16	10	5	0	2	0
										21	5	5	0	2	0
										13	12	7	0	1	0
										23	6	2	1	1	0
										12	8	7	1	5	0
										21	7	5	0	0	0
										20	7	5	0	1	0
										18	10	3	0	2	0
										18	11	4	0	0	0
										13	9	5	1	4	1
										15	7	9	0	1	1
										15	10	5	2	0	1
										21	8	2	1	1	0
										22	8	0	0	2	1
										19	7	5	1	1	0
										20	7	5	0	1	0
										14	12	6	0	1	0
										14	13	2	1	3	0
										22	7	3	0	1	0
										22	5	6	0	0	0
										23	8	1	0	1	0
										15	13	3	2	0	0
										19	7	4	0	3	0
										15	9	6	1	1	1
										14	11	6	1	1	0
										17	6	7	1	2	0
										13	5	8	2	4	1
										16	10	4	1	1	1
										16	9	7	1	0	0
										18	6	8	0	1	0
										15	6	8	1	2	1
										19	1	10	1	1	1
										17	11	4	0	1	0
										14	7	9	0	2	1
										18	8	7	0	0	0
										14	9	7	1	2	0
										21	5	6	0	1	0
										24	2	5	2	0	0
										15	5	6	1	5	1
										17	7	8	1	0	0
										18	8	6	0	1	0
										18	11	3	0	1	0
										12	12	8	0	1	0
										17	13	0	2	0	1
										23	4	5	0	1	0
										20	7	4	0	2	0
										17	8	7	0	1	0
										20	4	7	2	0	0
										16	9	7	0	1	0
										14	10	6	3	0	0
										20	6	6	1	0	0
										12	12	5	3	1	0
										10	11	5	2	4	1
										16	12	4	0	1	0
										18	12	2	1	0	0
										15	13	5	0	0	0
										15	4	11	0	2	1
										18	8	5	1	1	0
										16	11	3	3	0	0
										16	10	4	1	1	1
										17	4	11	1	0	0
										14	11	6	1	1	0
										19	6	6	0	2	0
										23	4	4	0	2	0
										21	7	4	1	0	0
										14	7	8	1	3	0
										16	5	8	1	2	1
										17	9	6	1	0	0
										22	6	4	0	1	0
										20	8	4	1	0	0
										15	11	5	1	1	0
										20	6	4	0	3	0
										20	7	5	1	0	0
										17	8	6	0	2	0
										12	9	8	0	4	0
										17	5	10	0	0	1
										19	2	9	2	0	1
										16	12	4	1	0	0
										19	6	6	0	2	0
										18	10	3	0	1	1
										17	4	11	0	0	1
										21	9	1	0	1	1
										23	4	6	0	0	0
										18	7	7	0	1	0
										15	14	4	0	0	0
										17	4	10	1	1	0
										15	5	12	0	0	1
										16	9	6	1	1	0
										18	11	1	1	1	1
										16	10	6	0	1	0
										20	7	5	0	1	0
										19	7	4	0	3	0
										12	12	7	0	2	0
										17	9	4	1	2	0
										16	7	7	0	3	0
										15	12	1	3	1	1
										20	4	8	0	1	0
										15	12	6	0	0	0
										21	6	3	0	3	0
										22	5	5	1	0	0
										23	4	6	0	0	0
										14	10	6	1	2	0
										14	12	4	1	2	0
										20	6	6	0	1	0
										24	7	2	0	0	0
										17	7	8	0	1	0
										23	5	5	0	0	0
										22	7	2	0	2	0
										17	8	7	0	1	0
										11	10	5	2	4	1
										12	13	6	1	1	0
										12	12	5	1	3	0
										14	10	6	0	3	0
										17	9	6	0	1	0
										11	11	7	1	3	0
										17	8	7	0	0	1
										22	5	6	0	0	0
										20	2	7	1	2	1
										13	11	4	3	1	1
										19	7	7	0	0	0
										16	11	5	0	1	0
										19	10	2	1	1	0
										13	10	7	0	2	1
										16	4	10	0	2	1
										14	7	8	0	3	1
										17	7	7	1	1	0
										18	3	11	0	0	1
										17	11	4	1	0	0
										21	2	7	1	1	1
										18	5	8	0	2	0
										20	8	4	0	1	0
										16	10	7	0	0	0
										13	8	7	1	3	1
										17	8	5	1	2	0
										13	10	8	0	2	0
										13	6	12	0	1	1
										16	7	6	1	2	1
										18	10	4	0	1	0
										23	6	2	1	0	1
										12	12	6	1	1	1
										11	11	6	3	2	0
										21	8	3	0	1	0
										22	8	2	0	1	0
										22	3	7	0	1	0
										13	14	3	3	0	0
										23	7	2	0	1	0
										18	8	6	1	0	0
										15	11	5	0	2	0
										19	9	5	0	0	0
										14	9	8	1	1	0
										18	7	6	0	2	0
										17	12	2	1	0	1
										15	8	8	0	2	0
										14	6	8	0	4	1
										19	5	7	1	1	0
										17	8	6	0	2	0
										19	10	2	1	1	0
										23	4	6	0	0	0
										14	7	5	3	4	0
										26	4	3	0	0	0
										14	9	6	2	2	0
										17	9	5	1	1	0
										13	7	9	1	3	0
										22	3	7	0	1	0
										15	14	3	1	0	0
										17	10	4	0	1	1
										16	10	5	2	0	0
										20	3	9	0	1	0
										14	10	6	1	2	0
										20	7	4	0	2	0
										16	8	6	1	2	0
										15	7	8	2	0	1
										23	6	3	1	0	0
										20	7	4	1	1	0
										18	9	3	2	0	1
										17	10	4	1	1	0
										14	11	3	2	3	0
										14	7	8	0	3	1
										24	6	2	0	1	0
										20	10	1	1	1	0
										16	10	5	0	2	0
										16	8	8	0	1	0
										15	12	4	1	1	0
										17	7	8	0	1	0
										17	9	4	1	1	1
										16	12	4	0	0	1
										14	6	10	1	1	1
										13	13	4	1	2	0
										15	10	7	0	1	0
										16	8	7	0	2	0
										17	10	4	0	2	0
										19	10	4	0	0	0
										15	12	5	1	0	0
										15	12	4	1	1	0
										16	12	5	0	0	0
										19	6	6	0	2	0
										19	7	6	0	1	0
										11	8	8	2	3	1
										24	2	5	1	1	0
										17	7	6	1	2	0
										23	7	3	0	0	0
										17	13	2	1	0	0
										15	11	4	1	1	1
										16	8	6	1	1	1
										17	13	3	0	0	0
										20	7	5	0	1	0
										17	12	4	0	0	0
										15	7	9	0	1	1
										26	4	1	0	2	0
										17	2	11	2	0	1
										20	10	1	1	1	0
										19	9	4	0	1	0
										16	9	6	1	1	0
										13	9	8	1	2	0
										22	5	5	0	0	1
										21	6	4	1	1	0
										16	6	9	1	1	0
										23	3	6	0	1	0
										18	12	3	0	0	0
										14	10	6	1	2	0
										17	10	4	1	1	0
										17	8	7	0	1	0
										13	13	5	2	0	0
										14	13	3	3	0	0
										13	7	10	0	2	1
										17	9	5	0	2	0
										12	11	6	1	3	0
										14	9	7	0	3	0
										15	10	6	1	1	0
										22	3	6	0	2	0
										19	8	6	0	0	0
										28	2	1	0	2	0
										13	11	5	1	2	1
										24	6	2	0	1	0
										20	10	2	0	0	1
										13	8	10	0	1	1
										21	6	5	0	1	0
										18	9	3	1	2	0
										20	10	1	0	1	1
										18	10	3	0	2	0
										13	8	7	1	3	1
										22	6	4	0	1	0
										16	11	3	2	0	1
										17	9	6	0	1	0
										14	12	3	1	2	1
										22	8	2	0	1	0
										15	8	9	0	1	0
										13	10	6	2	2	0
										19	6	7	0	1	0
										17	10	3	0	3	0
										20	8	1	2	1	1
										17	4	12	0	0	0
										13	10	8	0	2	0
										19	9	4	0	1	0
										19	7	7	0	0	0
										22	8	3	0	0	0
										19	3	9	1	1	0
										24	4	4	0	1	0
										18	9	4	0	1	1
										16	9	6	0	1	1
										23	7	0	0	2	1
										19	7	4	1	2	0
										20	7	4	1	1	0
										19	9	4	0	1	0
										19	5	7	0	2	0
										22	2	7	2	0	0
										15	7	9	1	1	0
										14	8	8	1	2	0
										16	7	9	0	1	0
										26	4	2	0	1	0
										12	11	8	0	2	0
										24	5	4	0	0	0
										19	11	2	1	0	0
										13	15	2	3	0	0
										12	12	3	3	3	0
										12	14	6	0	1	0
										19	4	9	0	0	1
										21	5	7	0	0	0
										16	4	12	0	0	1
										17	9	5	1	1	0
										16	10	5	0	2	0
										20	3	8	1	0	1
										14	10	6	1	2	0
										18	6	7	1	1	0
										18	5	9	0	0	1
										21	5	5	0	2	0
										17	9	6	0	1	0
										23	5	2	1	2	0
										21	7	3	0	2	0
										18	9	5	0	1	0
										16	5	9	1	1	1
										18	10	3	1	0	1
										21	7	4	0	0	1
										26	3	3	1	0	0
										22	7	3	0	0	1
										22	3	6	1	1	0
										15	5	11	1	1	0
										27	4	0	1	0	1
										16	11	5	0	1	0
										20	6	5	1	1	0
										16	7	7	0	3	0
										19	11	2	0	1	0
										16	9	5	1	2	0
										18	11	3	1	0	0
										11	15	5	1	1	0
										18	11	4	0	0	0
										22	5	6	0	0	0
										21	7	4	1	0	0
										17	11	3	1	0	1
										19	11	3	0	0	0
										15	7	7	1	3	0
										16	9	7	0	1	0
										15	15	2	1	0	0
										18	11	3	1	0	0
										15	7	7	2	2	0
										16	6	8	0	3	0
										21	8	3	1	0	0
										15	6	8	1	2	1
										14	11	5	0	2	1
										13	15	3	2	0	0
										23	3	6	0	1	0
										15	11	4	1	2	0
										19	4	9	1	0	0
										13	8	10	0	1	1
										20	4	8	0	1	0
										24	5	3	0	1	0
										23	3	5	1	1	0
										13	7	8	2	2	1
										14	12	4	1	2	0
										15	10	7	0	1	0
										24	6	3	0	0	0
										19	8	5	0	1	0
										18	10	4	0	1	0
										16	11	3	2	0	1
										22	9	1	0	1	0
										13	9	7	1	3	0
										14	10	3	3	3	0
										21	5	6	0	1	0
										11	9	8	1	3	1
										17	13	0	2	0	1
										23	4	4	1	1	0
										17	13	3	0	0	0
										16	7	9	0	1	0
										17	11	4	1	0	0
										17	8	7	0	1	0
										18	9	5	0	1	0
										20	8	5	0	0	0
										15	7	9	0	1	1
										22	5	6	0	0	0
										17	9	5	1	1	0
										21	6	3	1	2	0
										20	10	3	0	0	0
										23	3	6	0	1	0
										22	5	5	1	0	0
										17	7	7	0	2	0
										19	6	7	0	1	0
										13	8	9	0	2	1
										16	7	7	0	2	1
										18	7	5	0	3	0
										18	7	7	0	1	0
										18	11	4	0	0	0
										14	13	5	1	0	0
										15	10	6	1	1	0
										21	7	5	0	0	0
										21	8	1	1	2	0
										28	2	2	0	1	0
										16	9	5	2	1	0
										19	11	3	0	0	0
										20	8	4	0	0	1
										15	13	3	2	0	0
										16	10	4	1	2	0
										19	9	4	1	0	0
										23	4	5	0	0	1
										20	7	6	0	0	0
										21	8	3	0	1	0
										16	7	7	0	2	1
										21	6	5	0	0	1
										23	7	2	0	0	1
										16	13	3	0	1	0
										18	8	6	1	0	0
										21	4	7	1	0	0
										14	13	5	1	0	0
										23	0	6	2	2	0
										20	7	5	0	1	0
										26	3	3	1	0	0
										12	10	4	2	4	1
										21	6	4	1	1	0
										15	11	4	1	2	0
										17	6	8	1	0	1
										19	10	3	1	0	0
										23	8	2	0	0	0
										19	11	3	0	0	0
										19	4	9	0	0	1
										18	9	5	0	1	0
										17	13	2	1	0	0
										16	6	9	1	0	1
										16	11	2	3	0	1
										16	7	8	0	2	0
										13	12	6	1	1	0
										16	8	6	1	2	0
										19	7	6	0	1	0
										19	5	7	2	0	0
										16	7	7	1	2	0
										14	11	7	0	1	0
										18	12	1	0	2	0
										26	3	4	0	0	0
										16	6	11	0	0	0
										15	11	6	0	1	0
										18	8	5	1	1	0
										17	7	7	0	2	0
										17	9	6	0	1	0
										23	7	1	0	2	0
										19	11	1	0	2	0
										16	6	8	1	1	1
										17	9	5	1	1	0
										21	1	8	3	0	0
										16	9	7	0	1	0
										10	11	5	1	5	1
										20	5	8	0	0	0
										20	7	6	0	0	0
										13	15	3	2	0	0
										17	6	8	0	2	0
										16	9	6	1	1	0
										21	4	7	0	1	0
										16	8	8	0	1	0
										20	8	2	1	2	0
										16	8	8	0	1	0
										16	9	5	0	3	0
										23	4	4	1	1	0
										21	8	1	1	2	0
										17	3	10	1	1	1
										21	8	3	1	0	0
										18	9	4	1	1	0
										17	4	10	0	2	0
										12	10	5	1	4	1
										18	3	10	1	0	1
										19	6	7	1	0	0
										21	5	5	1	0	1
										13	5	9	1	4	1
										26	2	3	0	2	0
										15	11	3	1	3	0
										19	4	9	0	1	0
										19	11	2	1	0	0
										16	13	3	1	0	0
										15	8	7	1	2	0
										14	8	8	1	2	0
										20	5	6	0	2	0
										17	5	9	1	0	1
										15	8	7	2	1	0
										20	10	3	0	0	0
										20	10	2	0	1	0
										15	6	10	0	1	1
										17	13	3	0	0	0
										12	8	7	2	3	1
										18	5	8	1	0	1
										12	8	10	0	2	1
										21	8	3	0	0	1
										21	5	4	1	2	0
										17	8	7	0	1	0
										20	7	4	0	2	0
										19	7	7	0	0	0
										13	9	8	1	2	0
										20	8	5	0	0	0
										11	10	10	0	1	1
										18	6	8	1	0	0
										16	7	7	1	2	0
										16	9	8	0	0	0
										18	5	8	1	1	0
										19	10	3	1	0	0
										14	9	8	1	1	0
										15	6	8	0	3	1
										16	10	3	3	0	1
										18	7	7	0	1	0
										17	8	5	0	3	0
										16	3	12	1	0	1
										23	7	2	0	1	0
										18	6	7	1	1	0
										21	6	4	0	2	0
										16	10	4	1	1	1
										25	5	2	0	1	0
										22	7	3	0	1	0
										17	10	4	1	1	0
										13	10	5	3	2	0
										15	10	5	0	3	0
										15	7	8	0	2	1
										15	10	6	1	1	0
										21	7	5	0	0	0
										15	8	8	0	2	0
										13	11	5	2	2	0
										17	7	6	1	2	0
										16	7	3	3	4	0
										23	1	7	1	1	0
										17	11	5	0	0	0
										15	6	10	1	1	0
										15	7	9	0	1	1
										15	9	8	0	1	0
										14	9	6	2	2	0
										24	4	4	0	1	0
										19	6	7	0	1	0
										22	3	6	1	1	0
										12	9	7	3	2	0
										19	10	3	0	0	1
										17	9	4	0	3	0
										25	6	1	0	1	0
										16	10	5	1	1	0
										15	12	6	0	0	0
										24	6	2	0	1	0
										12	12	3	3	3	0
										15	13	3	1	0	1
										13	13	5	1	1	0
										20	6	6	0	1	0
										18	5	8	1	1	0
										15	13	3	1	1	0
										20	7	5	0	1	0
										17	6	9	0	1	0
										17	7	9	0	0	0
										15	8	7	1	1	1
										18	4	10	0	1	0
										22	5	6	0	0	0
										18	6	7	0	2	0
										14	8	8	1	2	0
										17	11	4	0	1	0
										19	10	3	0	1	0
										19	10	2	1	1	0
										19	10	2	1	1	0
										19	6	7	0	1	0
										16	11	4	1	1	0
										23	4	5	0	1	0
										24	6	2	0	1	0
										15	10	5	1	2	0
										16	8	8	0	1	0
										17	12	0	3	0	1
										16	9	6	0	2	0
										17	9	5	1	0	1
										18	12	1	0	1	1
										18	9	4	0	2	0
										13	7	9	1	2	1
										19	12	1	0	1	0
										15	10	7	1	0	0
										17	8	7	0	1	0
										16	14	3	0	0	0
										17	6	8	0	2	0
										16	8	7	1	1	0
										16	4	11	1	0	1
										15	7	8	1	2	0
										19	9	4	0	1	0
										23	4	6	0	0	0
										23	7	2	0	1	0
										14	10	5	0	4	0
										17	13	3	0	0	0
										14	11	4	2	2	0
										18	7	6	0	2	0
										15	5	10	0	2	1
										26	5	1	0	1	0
										14	10	7	0	2	0
										17	9	5	0	2	0
										20	7	5	0	1	0
										13	12	5	1	2	0
										18	12	3	0	0	0
										20	7	4	1	1	0
										24	7	1	0	1	0
										19	3	8	1	1	1
										12	13	6	1	1	0
										16	10	5	1	1	0
										18	9	5	0	0	1
										19	9	1	1	2	1
										19	10	2	1	1	0
										18	11	3	1	0	0
										19	9	3	1	1	0
										15	10	6	1	1	0
										17	9	5	1	1	0
										15	7	8	0	2	1
										14	9	8	0	2	0
										18	4	8	1	1	1
										12	11	8	1	1	0
										15	9	6	1	2	0
										14	9	3	1	5	1
										15	14	2	1	1	0
										14	6	10	0	2	1
										24	6	2	0	1	0
										15	8	5	2	3	0
										20	8	4	0	1	0
										23	3	4	1	2	0
										22	6	4	0	1	0
										22	10	0	0	0	1
										22	5	6	0	0	0
										17	7	8	0	1	0
										19	3	7	1	2	1
										19	4	10	0	0	0
										18	9	6	0	0	0
										17	8	6	1	1	0
										15	9	7	0	2	0
										19	10	4	0	0	0
										18	9	4	1	1	0
										20	3	6	1	3	0
										18	7	5	1	2	0
										17	10	5	0	1	0
										16	10	5	1	1	0
										21	6	5	1	0	0
										18	9	4	1	1	0
										14	10	4	1	3	1
										19	7	6	0	1	0
										14	9	7	0	2	1
										16	9	7	0	1	0
										18	9	4	1	1	0
										18	7	8	0	0	0
										18	11	3	0	1	0
										15	9	5	2	2	0
										18	11	3	1	0	0
										19	9	5	0	0	0
										25	6	1	0	1	0
										12	11	8	0	1	1
										17	9	6	0	1	0
										15	11	4	1	2	0
										17	10	4	1	1	0
										25	4	2	1	1	0
										19	11	1	1	1	0
										19	9	4	0	1	0
										14	8	6	0	4	1
										17	9	5	1	1	0
										15	6	8	1	3	0
										15	11	5	1	1	0
										23	6	2	1	1	0
										13	13	5	1	1	0
										12	12	6	0	3	0
										18	9	5	0	1	0
										21	7	3	0	2	0
										18	8	5	1	1	0
										14	11	5	2	1	0
										21	4	6	0	2	0
										26	2	4	0	1	0
										18	9	5	1	0	0
										15	14	1	1	1	1
										17	5	9	1	1	0
										21	10	0	1	0	1
										12	13	4	1	3	0
										23	4	5	1	0	0
										15	9	7	0	1	1
										22	4	7	0	0	0
										15	8	8	0	1	1
										20	7	5	0	1	0
										13	8	8	1	2	1
										18	8	6	1	0	0
										26	3	2	1	1	0
										17	7	6	0	2	1
										16	8	7	1	1	0
										12	11	3	3	4	0
										24	4	4	1	0	0
										26	2	3	2	0	0
										19	7	5	1	1	0
										15	10	6	0	1	1
										18	8	4	1	2	0
										18	9	3	0	3	0
										20	4	7	1	1	0
										18	7	6	1	1	0
										16	8	6	1	2	0
										25	2	5	1	0	0
										13	8	8	1	2	1
										16	11	3	1	2	0
										18	7	5	1	2	0
										20	4	8	0	1	0
										13	6	12	0	1	1
										17	8	6	0	2	0
										14	8	7	1	3	0
										15	10	6	0	2	0
										19	3	9	1	1	0
										22	10	0	0	0	1
										14	13	3	3	0	0
										17	8	7	0	1	0
										20	4	7	0	2	0
										14	10	6	1	2	0
										20	5	6	0	2	0
										19	8	5	0	1	0
										20	4	7	1	1	0
										16	5	8	1	3	0
										18	11	2	1	1	0
										16	8	9	0	0	0
										15	9	8	0	1	0
										17	9	5	0	2	0
										21	7	3	0	2	0
										17	8	6	0	2	0
										21	3	7	0	1	1
										20	10	2	0	0	1
										16	9	7	0	1	0
										13	12	5	1	2	0
										20	7	4	1	1	0
										14	6	8	1	4	0
										17	7	8	0	1	0
										21	5	4	1	1	1
										20	8	4	0	1	0
										16	10	5	1	1	0
										20	7	5	1	0	0
										17	9	7	0	0	0
										13	15	4	1	0	0
										17	9	4	0	3	0
										17	7	7	1	1	0
										15	10	7	0	1	0
										24	6	2	0	1	0
										14	8	5	1	4	1
										20	2	10	1	0	0
										13	12	4	3	1	0
										15	11	4	1	2	0
										21	3	7	1	1	0
										27	3	2	0	1	0
										20	3	9	1	0	0
										19	10	2	0	2	0
										22	8	2	1	0	0
										21	8	3	0	1	0
										17	13	3	0	0	0
										23	7	2	0	1	0
										15	11	4	2	1	0
										21	8	1	1	2	0
										19	8	5	0	1	0
										17	9	6	0	1	0
										20	6	5	0	2	0
										15	8	7	2	1	0
										18	10	4	1	0	0
										14	10	6	0	3	0
										14	7	8	1	2	1
										12	8	9	0	3	1
										17	11	5	0	0	0
										16	10	7	0	0	0
										16	11	4	0	2	0
										17	7	7	1	1	0
										17	10	6	0	0	0
										11	11	6	1	3	1
										16	7	6	1	3	0
										15	9	7	0	1	1
										15	9	8	0	1	0
										18	7	7	1	0	0
										20	6	6	0	1	0
										15	8	7	2	1	0
										21	7	3	0	2	0
										24	5	2	0	2	0
										19	4	8	0	1	1
										14	8	8	1	1	1
										12	8	9	1	2	1
										13	13	4	1	2	0
										15	10	7	0	1	0
										12	8	9	1	2	1
										18	10	3	1	0	1
										16	3	12	0	1	1
										16	12	3	2	0	0
										15	8	8	0	2	0
										17	8	8	0	0	0
										10	12	5	2	4	0
										23	6	2	1	1	0
										19	5	6	1	1	1
										12	12	8	0	1	0
										21	9	2	0	1	0
										18	12	2	0	1	0
										19	3	10	1	0	0
										15	14	1	2	1	0
										20	6	5	0	2	0
										22	7	4	0	0	0
										18	10	2	2	1	0
										25	3	4	1	0	0
										18	6	9	0	0	0
										16	10	6	0	1	0
										14	12	5	1	1	0
										15	9	7	1	1	0
										19	10	2	1	0	1
										23	3	6	0	1	0
										18	11	4	0	0	0
										18	6	8	0	1	0
										17	9	4	1	1	1
										23	5	4	0	1	0
										16	6	10	0	1	0
										15	8	8	1	1	0
										14	10	4	1	3	1
										17	10	4	0	2	0
										19	8	5	0	1	0
										19	6	7	0	0	1
										20	6	5	0	2	0
										16	9	6	1	1	0
										15	9	8	0	1	0
										13	9	8	1	2	0
										14	9	8	0	2	0
										18	7	7	0	1	0
										24	2	5	1	1	0
										17	12	2	1	0	1
										12	12	6	1	2	0
										14	8	9	0	1	1
										16	8	7	0	2	0
										18	7	8	0	0	0
										20	7	5	0	1	0
										19	8	6	0	0	0
										13	10	7	1	1	1
										17	11	4	1	0	0
										19	7	5	0	2	0
										15	9	8	0	1	0
										24	6	2	1	0	0
										13	9	8	1	1	1
										16	7	8	1	0	1
										17	11	4	0	1	0
										19	6	6	1	1	0
										16	8	8	0	1	0
										22	3	7	1	0	0
										20	10	3	0	0	0
										15	9	8	0	1	0
										17	12	3	1	0	0
										14	9	6	1	3	0
										20	5	6	0	1	1
										18	7	8	0	0	0
										15	10	5	0	3	0
										15	8	8	0	1	1
										19	11	3	0	0	0
										18	9	5	1	0	0
										20	8	4	0	1	0
										19	6	7	0	1	0
										17	5	10	0	0	1
										19	10	2	1	1	0
										16	13	2	1	0	1
										26	2	2	1	2	0
										14	8	7	1	2	1
										17	8	6	1	1	0
										13	11	5	0	3	1
										20	8	5	0	0	0
										14	12	4	1	2	0
										14	10	7	2	0	0
										17	5	7	2	2	0
										16	7	8	0	1	1
										11	9	9	1	3	0
										17	10	4	1	1	0
										11	12	6	1	3	0
										20	7	6	0	0	0
										16	5	8	0	3	1
										16	13	4	0	0	0
										19	7	4	2	1	0
										19	8	4	0	2	0
										17	9	5	1	1	0
										12	9	9	0	2	1
										17	12	3	1	0	0
										17	7	8	1	0	0
										17	10	4	0	2	0
										17	8	7	1	0	0
										23	6	2	0	2	0
										22	6	3	1	1	0
										22	5	5	0	0	1
										19	9	3	0	2	0
										14	12	4	1	1	1
										16	9	5	2	1	0
										18	9	6	0	0	0
										19	4	9	1	0	0
										16	9	6	0	2	0
										21	7	3	0	2	0
										17	5	10	0	0	1
										16	8	7	1	1	0
										13	6	13	0	0	1
										26	4	3	0	0	0
										18	11	4	0	0	0
										15	10	7	0	0	1
										19	8	5	0	1	0
										21	8	2	0	1	1
										18	7	7	1	0	0
										23	6	3	0	1	0
										16	5	9	0	2	1
										21	9	3	0	0	0
										19	6	7	0	1	0
										19	6	7	1	0	0
										18	8	5	1	1	0
										20	7	4	0	2	0
										16	10	4	1	1	1
										15	10	5	1	2	0
										18	7	7	0	1	0
										19	6	7	0	1	0
										18	5	7	1	1	1
										21	6	6	0	0	0
										15	11	4	1	2	0
										16	9	6	1	1	0
										20	9	2	1	1	0
										21	9	2	0	1	0
										16	10	5	0	2	0
										15	8	9	0	1	0
										20	9	3	1	0	0
										16	9	6	1	1	0
										23	5	5	0	0	0
										19	10	2	1	0	1
										21	8	3	0	1	0
										20	7	5	0	1	0
										12	10	6	3	2	0
										21	8	3	1	0	0
										22	7	2	1	1	0
										13	6	11	0	2	1
										17	8	5	1	2	0
										17	11	3	1	1	0
										18	11	3	1	0	0
										15	9	5	1	3	0
										17	9	6	1	0	0
										13	10	7	1	2	0
										22	7	4	0	0	0
										14	9	7	1	2	0
										17	6	8	1	1	0
										17	10	4	1	1	0
										20	7	4	0	1	1
										14	11	6	1	1	0
										17	10	3	1	2	0
										15	12	4	1	1	0
										25	4	3	0	1	0
										13	6	10	1	2	1
										15	10	6	0	2	0
										18	10	3	1	0	1
										14	9	7	0	3	0
										17	7	8	0	1	0
										18	6	8	0	1	0
										20	6	5	0	2	0
										21	8	3	1	0	0
										20	6	5	1	1	0
										22	6	2	1	2	0
										14	14	3	1	1	0
										15	8	6	2	2	0
										15	9	6	1	1	1
										13	12	6	1	1	0
										19	5	8	0	1	0
										20	5	8	0	0	0
										21	9	2	0	1	0
										27	3	2	1	0	0
										18	9	5	1	0	0
										21	6	4	0	2	0
										18	8	6	0	1	0
										19	10	2	0	2	0
										17	5	10	0	0	1
										21	3	8	1	0	0
										18	8	5	0	2	0
										18	10	4	0	1	0
										15	9	4	1	4	0
										16	9	4	0	4	0
										16	9	5	0	2	1
										19	6	7	1	0	0
										17	6	6	1	3	0
										14	9	7	0	2	1
										14	12	3	1	3	0
										22	5	5	0	1	0
										15	6	9	1	1	1
										21	10	1	0	1	0
										23	7	1	0	2	0
										21	9	2	0	1	0
										23	6	4	0	0	0
										25	6	1	0	1	0
										19	4	10	0	0	0
										15	12	3	3	0	0
										17	10	3	0	3	0
										15	7	7	1	2	1
										12	10	5	3	3	0
										20	7	5	0	1	0
										19	9	4	0	1	0
										15	9	8	0	0	1
										21	3	8	1	0	0
										16	8	5	1	3	0
										13	10	9	0	1	0
										19	11	3	0	0	0
										14	8	8	1	2	0
										23	4	5	1	0	0
										13	9	9	0	2	0
										17	5	8	1	1	1
										14	6	8	1	4	0
										15	15	1	1	1	0
										11	13	6	1	2	0
										17	7	8	0	1	0
										13	10	7	1	2	0
										17	8	6	0	2	0
										17	13	2	1	0	0
										23	4	6	0	0	0
										11	12	8	0	2	0
										17	4	11	0	0	1
										17	10	4	1	1	0
										15	6	10	0	1	1
										20	6	6	0	1	0
										17	9	6	0	1	0
										20	3	9	1	0	0
										16	7	9	0	0	1
										17	5	9	1	1	0
										13	10	5	2	3	0
										21	6	5	0	1	0
										15	12	3	3	0	0
										19	6	6	1	1	0
										18	11	3	1	0	0
										18	9	4	1	1	0
										16	10	5	0	2	0
										17	10	6	0	0	0
										21	7	3	1	1	0
										22	7	3	1	0	0
										17	7	7	0	2	0
										14	11	6	0	2	0
										15	7	8	0	2	1
										27	3	2	0	1	0
										17	7	7	1	1	0
										19	4	10	0	0	0
										14	8	9	1	0	1
										16	11	4	0	1	1
										17	11	3	0	2	0
										22	4	7	0	0	0
										21	5	5	0	2	0
										22	8	2	0	1	0
										15	8	8	0	2	0
										20	6	4	1	2	0
										15	8	8	0	2	0
										17	8	5	1	2	0
										21	5	5	1	1	0
										19	10	2	1	1	0
										20	6	7	0	0	0
										14	11	6	0	1	1
										28	3	1	0	1	0
										17	8	5	1	2	0
										16	10	5	1	1	0
										19	9	4	0	0	1
										20	9	2	1	1	0
										17	7	7	0	2	0
										25	5	3	0	0	0
										24	6	2	0	0	1
										18	11	4	0	0	0
										20	8	4	1	0	0
										13	8	6	3	3	0
										18	10	4	0	1	0
										15	9	7	1	1	0
										15	9	8	0	1	0
										15	12	4	1	1	0
										17	10	3	1	2	0
										11	12	6	1	3	0
										14	10	6	1	2	0
										16	8	6	2	1	0
										14	13	4	1	1	0
										15	8	8	0	2	0
										22	7	2	1	1	0
										17	9	5	1	1	0
										17	8	6	0	2	0
										26	2	2	1	2	0
										18	6	6	0	3	0
										17	10	5	0	1	0
										14	10	6	1	2	0
										19	5	7	0	2	0
										19	7	5	0	2	0
										20	8	2	2	1	0
										12	11	6	1	3	0
										17	7	8	0	1	0
										21	10	2	0	0	0
										17	11	4	1	0	0
										16	5	9	1	2	0
										16	10	4	2	1	0
										23	3	5	1	1	0
										15	5	12	0	0	1
										18	5	9	0	1	0
										19	9	4	0	1	0
										17	12	3	1	0	0
										17	9	7	0	0	0
										15	8	7	1	1	1
										25	5	1	0	2	0
										23	5	3	1	1	0
										19	8	4	1	1	0
										19	7	5	1	1	0
										19	7	7	0	0	0
										12	8	9	2	2	0
										15	11	6	0	1	0
										21	8	2	0	1	1
										22	5	6	0	0	0
										16	12	3	2	0	0
										17	11	4	0	1	0
										17	7	8	0	1	0
										20	10	3	0	0	0
										13	9	9	1	0	1
										10	15	6	1	1	0
										17	4	9	1	2	0
										21	6	4	0	1	1
										13	9	8	1	2	0
										23	4	6	0	0	0
										19	9	3	1	1	0
										20	10	2	0	1	0
										15	9	7	0	2	0
										20	10	2	0	1	0
										17	8	5	0	3	0
										20	5	6	0	2	0
										15	7	6	1	3	1
										25	5	2	0	1	0
										13	8	6	2	3	1
										11	11	7	1	3	0
										16	14	3	0	0	0
										23	7	2	0	1	0
										17	9	5	1	1	0
										14	9	6	1	3	0
										15	7	8	0	2	1
										16	5	6	0	5	1
										20	8	5	0	0	0
										25	3	3	0	2	0
										12	12	6	1	2	0
										17	10	4	0	1	1
										12	8	11	0	1	1
										11	11	6	3	2	0
										26	3	3	1	0	0
										16	10	6	0	1	0
										20	7	5	1	0	0
										18	7	6	0	1	1
										17	9	7	0	0	0
										18	5	9	0	0	1
										11	13	5	1	3	0
										20	6	5	1	0	1
										21	5	7	0	0	0
										23	4	5	1	0	0
										23	3	6	0	1	0
										18	10	4	1	0	0
										17	12	1	2	1	0
										21	6	6	0	0	0
										19	11	2	0	1	0
										22	8	2	0	1	0
										20	5	8	0	0	0
										14	10	6	1	2	0
										19	9	5	0	0	0
										16	9	7	1	0	0
										12	10	6	1	3	1
										17	10	4	1	1	0
										19	4	9	0	1	0
										14	10	7	1	1	0
										19	8	4	0	2	0
										17	10	5	0	1	0
										18	1	12	1	0	1
										19	5	7	1	1	0
										15	8	6	2	2	0
										17	8	8	0	0	0
										12	8	9	1	3	0
										19	6	7	0	1	0
										15	11	5	1	1	0
										21	3	8	1	0	0
										22	5	4	0	2	0
										15	10	7	0	1	0
										17	9	4	2	1	0
										24	7	2	0	0	0
										18	8	6	0	1	0
										19	4	10	0	0	0
										16	10	6	1	0	0
										20	6	6	1	0	0
										19	9	5	0	0	0
										21	9	3	0	0	0
										22	7	4	0	0	0
										16	9	6	0	2	0
										18	8	4	1	2	0
										18	7	7	1	0	0
										17	10	3	1	2	0
										21	7	2	2	1	0
										18	8	5	1	1	0
										17	6	7	1	2	0
										15	8	8	0	2	0
										14	9	9	1	0	0
										16	11	3	0	3	0
										17	11	4	0	1	0
										17	7	7	0	2	0
										21	7	5	0	0	0
										18	9	5	0	1	0
										14	13	3	3	0	0
										18	11	2	1	1	0
										19	7	6	0	1	0
										20	3	6	1	3	0
										13	11	5	1	3	0
										12	12	6	1	2	0
										18	9	4	0	2	0
										17	8	8	0	0	0
										13	15	2	2	1	0
										17	6	9	0	1	0
										24	7	0	1	0	1
										19	8	5	0	1	0
										16	5	11	1	0	0
										12	13	6	1	1	0
										17	7	7	0	1	1
										24	5	3	0	1	0
										13	15	3	2	0	0
										16	6	9	0	2	0
										22	3	7	1	0	0
										15	11	4	1	2	0
										21	5	7	0	0	0
										17	9	5	0	2	0
										19	6	7	1	0	0
										20	8	4	1	0	0
										21	3	7	1	1	0
										15	9	6	0	2	1
										25	5	3	0	0	0
										20	7	4	0	2	0
										23	8	1	0	1	0
										21	9	3	0	0	0
										25	3	4	0	1	0
										17	9	5	1	1	0
										15	14	4	0	0	0
										11	12	6	3	1	0
										16	8	6	0	3	0
										11	8	7	0	6	1
										23	6	3	1	0	0
										18	5	8	0	2	0
										20	7	4	1	1	0
										15	11	4	1	2	0
										26	3	2	0	2	0
										19	9	5	0	0	0
										15	10	6	1	1	0
										22	4	6	1	0	0
										17	9	6	0	1	0
										16	7	7	0	3	0
										19	4	9	0	0	1
										14	9	8	0	1	1
										17	13	3	0	0	0
										21	11	0	0	0	1
										19	6	6	0	1	1
										17	7	8	1	0	0
										17	9	5	1	1	0
										21	11	0	0	0	1
										16	10	5	1	1	0
										17	4	11	0	0	1
										15	8	8	0	1	1
										13	10	6	1	3	0
										17	5	9	1	1	0
										19	7	6	0	1	0
										10	13	8	1	1	0
										16	7	7	0	3	0
										20	2	9	1	1	0
										20	10	3	0	0	0
										14	10	5	1	3	0
										23	4	5	0	1	0
										16	10	4	0	3	0
										12	11	6	2	2	0
										20	8	4	0	1	0
										17	11	4	0	1	0
										14	12	4	3	0	0
										17	6	8	0	1	1
										18	7	6	0	2	0
										18	7	6	0	2	0
										16	11	4	1	1	0
										15	9	5	1	3	0
										16	13	3	1	0	0
										16	12	5	0	0	0
										16	6	9	0	1	1
										13	11	7	1	1	0
										13	10	7	0	3	0
										19	13	0	0	0	1
										18	7	6	0	1	1
										13	7	8	1	3	1
										14	12	3	1	2	1
										17	9	5	1	1	0
										16	8	8	0	1	0
										18	9	4	1	1	0
										18	9	4	0	1	1
										12	11	4	1	4	1
										17	7	8	0	0	1
										16	7	7	0	3	0
										18	2	11	1	1	0
										19	6	8	0	0	0
										24	3	4	0	2	0
										15	4	11	0	2	1
										20	3	9	1	0	0
										16	5	11	0	0	1
										22	8	3	0	0	0
										16	8	5	1	3	0
										19	4	9	1	0	0
										14	9	8	0	2	0
										17	7	8	1	0	0
										13	8	8	0	4	0
										14	9	6	0	3	1
										16	7	6	1	3	0
										17	8	7	0	1	0
										14	10	7	0	1	1
										19	8	6	0	0	0
										21	4	5	2	1	0
										15	10	5	1	2	0
										17	8	5	2	1	0
										15	7	8	1	2	0
										23	7	2	0	1	0
										21	6	6	0	0	0
										13	11	7	0	2	0
										13	11	5	1	3	0
										21	7	5	0	0	0
										18	6	7	0	2	0
										19	8	5	0	0	1
										23	2	7	1	0	0
										17	9	6	0	1	0
										18	9	5	1	0	0
										16	11	5	0	1	0
										16	14	3	0	0	0
										15	11	6	0	1	0
										14	7	7	2	3	0
										10	12	7	1	2	1
										13	12	4	1	3	0
										15	7	10	0	0	1
										14	9	8	0	2	0
										25	5	2	0	0	1
										20	7	6	0	0	0
										15	11	2	2	3	0
										15	9	8	0	0	1
										18	10	4	0	1	0
										17	7	7	0	2	0
										15	8	9	0	1	0
										16	9	2	3	3	0
										15	8	6	1	3	0
										17	6	8	0	2	0
										17	11	4	0	1	0
										13	9	9	0	2	0
										14	11	5	1	2	0
										14	12	4	1	2	0
										13	7	11	0	1	1
										17	9	5	0	2	0
										23	4	5	0	1	0
										17	4	10	1	1	0
										17	10	2	3	1	0
										19	8	5	0	1	0
										16	9	5	0	2	1
										24	2	4	1	1	1
										23	7	1	0	2	0
										17	11	3	1	1	0
										17	5	10	0	0	1
										22	5	6	0	0	0
										22	8	3	0	0	0
										22	5	4	1	1	0
										11	12	7	1	2	0
										13	8	10	0	1	1
										21	8	2	1	1	0
										15	15	2	1	0	0
										14	7	7	0	4	1
										12	9	8	2	2	0
										10	11	10	0	2	0
										21	5	4	0	3	0
										17	13	2	0	1	0
										15	10	7	0	1	0
										11	11	6	2	3	0
										20	2	10	1	0	0
										13	12	5	1	2	0
										20	7	5	0	1	0
										20	5	8	0	0	0
										19	8	6	0	0	0
										22	7	1	1	2	0
										20	9	2	1	1	0
										17	9	5	1	1	0
										18	9	4	0	2	0
										19	8	5	0	1	0
										17	10	4	0	2	0
										16	9	5	1	2	0
										22	7	4	0	0	0
										12	11	6	2	2	0
										18	5	10	0	0	0
										19	6	7	1	0	0
										16	5	9	1	1	1
										19	12	1	0	1	0
										17	12	3	1	0	0
										21	4	7	1	0	0
										27	3	2	0	1	0
										15	7	9	0	2	0
										18	4	7	1	2	1
										17	10	4	0	2	0
										18	11	2	1	1	0
										13	9	7	1	3	0
										12	7	12	0	1	1
										18	5	8	1	1	0
										15	9	6	1	2	0
										18	5	9	0	0	1
										20	4	8	1	0	0
										13	13	4	1	2	0
										19	11	1	1	1	0
										20	6	4	1	1	1
										13	9	9	0	2	0
										19	6	7	0	1	0
										21	7	3	2	0	0
										16	11	4	1	1	0
										23	5	5	0	0	0
										17	8	6	0	2	0
										17	9	4	1	1	1
										23	3	6	1	0	0
										20	7	5	0	1	0
										18	4	9	1	0	1
										16	4	9	0	3	1
										22	7	2	1	1	0
										19	6	7	0	1	0
										15	10	6	1	1	0
										21	3	7	1	1	0
										14	11	5	1	2	0
										22	2	8	1	0	0
										14	9	8	0	2	0
										14	9	8	0	2	0
										19	9	3	1	0	1
										17	9	5	1	1	0
										19	9	4	0	1	0
										14	10	7	0	2	0
										21	6	5	0	1	0
										16	8	4	0	4	1
										16	9	7	0	1	0
										22	5	6	0	0	0
										19	5	6	1	1	1
										13	13	4	2	1	0
										14	9	6	2	2	0
										20	5	7	1	0	0
										18	9	5	0	0	1
										20	7	4	0	2	0
										20	9	3	0	1	0
										15	11	4	1	2	0
										13	8	8	1	2	1
										14	10	5	0	3	1
										13	10	6	1	3	0
										19	4	9	0	0	1
										15	12	3	3	0	0
										20	5	5	0	3	0
										17	7	9	0	0	0
										22	7	3	1	0	0
										13	7	11	0	1	1
										17	11	4	0	1	0
										12	10	5	1	4	1
										12	12	6	1	2	0
										12	14	5	1	1	0
										15	9	8	0	0	1
										23	8	0	0	2	0
										17	7	8	1	0	0
										22	4	6	0	1	0
										21	6	5	0	1	0
										19	9	3	0	1	1
										16	11	4	0	2	0
										18	7	7	0	0	1
										16	3	10	1	2	1
										14	11	6	0	2	0
										15	9	7	0	2	0
										12	11	8	0	2	0
										16	9	7	0	1	0
										17	12	3	1	0	0
										18	9	6	0	0	0
										21	10	2	0	0	0
										19	10	3	1	0	0
										16	7	8	0	1	1
										20	7	4	0	1	1
										15	10	5	1	2	0
										15	11	3	1	2	1
										19	5	8	0	1	0
										21	9	1	0	2	0
										16	5	9	1	1	1
										23	4	5	0	0	1
										19	9	5	0	0	0
										19	8	5	0	1	0
										18	10	4	0	1	0
										16	11	4	0	2	0
										15	8	8	0	2	0
										16	10	4	1	2	0
										16	9	6	1	1	0
										16	10	5	0	2	0
										16	9	6	1	1	0
										16	10	4	1	2	0
										15	8	5	2	3	0
										12	10	7	0	3	1
										21	8	2	1	0	1
										21	9	3	0	0	0
										19	4	8	1	1	0
										18	5	6	2	2	0
										17	11	5	0	0	0
										21	5	7	0	0	0
										15	14	3	0	0	1
										20	6	5	1	1	0
										15	12	3	1	2	0
										15	12	3	2	1	0
										21	4	7	0	1	0
										23	7	2	0	1	0
										20	6	7	0	0	0
										20	9	2	1	1	0
										24	6	2	0	1	0
										16	9	5	1	2	0
										17	12	3	0	1	0
										12	9	8	0	3	1
										18	11	4	0	0	0
										15	10	6	0	1	1
										24	2	5	1	1	0
										26	3	3	0	1	0
										13	11	6	1	2	0
										19	10	2	0	2	0
										24	7	2	0	0	0
										15	5	12	0	0	1
										18	8	6	1	0	0
										20	6	5	0	2	0
										20	3	8	1	1	0
										25	5	2	1	0	0
										12	9	8	0	3	1
										16	7	10	0	0	0
										16	9	8	0	0	0
										23	6	4	0	0	0
										19	7	7	0	0	0
										17	6	7	2	1	0
										19	9	4	1	0	0
										19	4	10	0	0	0
										19	9	3	0	1	1
										21	3	8	1	0	0
										22	8	2	0	1	0
										12	12	8	1	0	0
										16	13	2	1	1	0
										13	9	7	1	2	1
										14	8	7	1	3	0
										22	8	3	0	0	0
										21	4	6	0	2	0
										22	8	1	0	1	1
										18	10	3	0	2	0
										18	8	5	0	2	0
										21	3	7	1	1	0
										15	10	6	0	2	0
										19	8	5	0	1	0
										24	6	2	0	0	1
										16	10	4	2	1	0
										18	4	10	0	1	0
										23	6	3	0	1	0
										13	9	7	1	3	0
										13	10	8	1	1	0
										19	5	8	0	1	0
										18	12	3	0	0	0
										21	7	5	0	0	0
										16	8	7	0	2	0
										19	8	5	0	1	0
										15	10	5	1	2	0
										14	9	9	0	0	1
										16	6	9	0	1	1
										16	7	8	0	1	1
										14	11	7	0	1	0
										15	8	7	0	2	1
										23	5	5	0	0	0
										13	9	8	1	2	0
										14	6	10	1	1	1
										19	9	4	0	1	0
										14	5	11	1	1	1
										23	3	6	1	0	0
										18	3	8	2	2	0
										18	12	3	0	0	0
										23	5	5	0	0	0
										14	6	10	0	2	1
										18	8	6	0	1	0
										15	6	7	1	4	0
										16	6	10	0	1	0
										20	9	2	1	0	1
										18	8	6	0	1	0
										17	10	5	1	0	0
										19	5	6	1	2	0
										16	8	4	3	2	0
										21	7	4	0	0	1
										16	7	10	0	0	0
										13	11	3	3	2	1
										16	9	6	0	2	0
										19	9	5	0	0	0
										19	7	7	0	0	0
										19	12	2	0	0	0
										14	7	8	1	3	0
										25	4	3	0	1	0
										14	11	5	1	2	0
										13	11	5	0	3	1
										13	7	9	0	3	1
										18	9	5	0	1	0
										15	7	6	2	3	0
										25	5	3	0	0	0
										20	7	4	0	2	0
										17	8	6	0	1	1
										16	7	6	1	2	1
										14	9	8	0	2	0
										10	9	10	0	3	1
										15	13	3	2	0	0
										20	7	5	0	1	0
										14	9	6	1	2	1
										14	10	6	1	2	0
										16	11	4	0	2	0
										19	8	5	0	1	0
										20	11	2	0	0	0
										20	5	6	0	2	0
										18	7	7	0	1	0
										17	12	3	1	0	0
										15	12	4	1	1	0
[truncated: 8,001 more rows]

## Sheet: p16runA10000
ATF2	AA	ATF3		Observed types of interfamily dimers		SIMULATION					AA	AV	VV
ATF2	AA	ATF4		AA	24	24 OR LESS	2825/10000	24 OR MORE	8242/10000		28	5	0
ATF2	AA	BATF		AV	8	8 OR LESS	7425/10000	8 OR MORE	3966/10000		26	7	0
ATF2	AA	FOS		VV	1	1 OR LESS	10000/10000	1 OR MORE	1959/10000		21	11	1
ATF2	AA	JUN									28	5	0
ATF2	AA	S-MAF									23	10	0
ATF3	AA	ATF4									25	8	0
ATF3	AA	JUN									27	6	0
ATF4	AA	BATF									27	6	0
ATF4	AA	FOS									27	6	0
ATF4	AA	NFE2									24	8	1
ATF6	AA	XBP1									24	8	1
BACH	AA	L-MAF									29	4	0
BACH	AA	S-MAF									23	9	1
BATF	AA	JUN									30	3	0
BATF	AA	S-MAF									31	2	0
CREB	AA	E4BP4									24	9	0
E4BP4	AA	OASIS									30	3	0
E4BP4	AA	OASIS-B									26	7	0
FOS	AA	JUN									29	4	0
FOS	AA	L-MAF									25	7	1
JUN	AA	S-MAF									23	10	0
NFE2	AA	S-MAF									22	10	1
OASIS	AA	OASIS-B									28	5	0
ATF2	AV	C/EBP									28	5	0
ATF2	AV	C/EBP-G									30	2	1
ATF3	AV	C/EBP-G									24	8	1
ATF4	AV	C/EBP									25	8	0
ATF4	AV	C/EBP-G									26	7	0
BATF	AV	C/EBP									30	3	0
BATF	AV	C/EBP-G									23	10	0
C/EBP-G	AV	PAR									24	9	0
C/EBP	VV	C/EBP-G									24	9	0
											23	10	0
											24	9	0
											31	2	0
											28	5	0
ATF2	A										26	7	0
ATF3	A										26	7	0
BATF	A										24	9	0
FOS	A										25	8	0
ATF4	A										30	3	0
E4BP4	A										23	10	0
PAR	A										26	7	0
ATF6	A										27	6	0
BACH	A										26	7	0
CREB	A										29	4	0
JUN	A										25	8	0
NFE2	A										30	3	0
OASB	A										24	9	0
OASIS	A										20	12	1
L-MAF	A										25	8	0
S-MAF	A										23	10	0
XBP1	A										24	9	0
CEBP	V										26	7	0
CEBPG	V										28	5	0
											30	3	0
											24	8	1
											25	8	0
											30	3	0
											26	7	0
											29	4	0
											24	8	1
											24	9	0
											29	4	0
											23	10	0
											30	3	0
											28	5	0
											27	6	0
											25	8	0
											27	6	0
											23	9	1
											24	9	0
											22	11	0
											30	2	1
											24	9	0
											26	7	0
											30	3	0
											25	8	0
											27	6	0
											27	5	1
											23	9	1
											22	10	1
											27	6	0
											23	10	0
											30	2	1
											24	9	0
											30	3	0
											26	7	0
											26	7	0
											27	6	0
											28	5	0
											27	5	1
											29	4	0
											25	7	1
											30	3	0
											22	10	1
											24	8	1
											27	6	0
											30	3	0
											29	3	1
											26	7	0
											27	6	0
											30	3	0
											29	4	0
											29	4	0
											27	6	0
											26	7	0
											25	8	0
											28	5	0
											30	3	0
											26	7	0
											28	5	0
											29	4	0
											25	7	1
											30	3	0
											28	5	0
											30	3	0
											30	3	0
											26	7	0
											28	5	0
											24	9	0
											24	9	0
											27	5	1
											25	8	0
											28	5	0
											25	8	0
											27	6	0
											27	6	0
											26	7	0
											19	13	1
											30	3	0
											30	2	1
											25	8	0
											30	3	0
											30	3	0
											26	7	0
											27	6	0
											27	6	0
											22	11	0
											24	9	0
											23	10	0
											30	3	0
											29	3	1
											26	7	0
											27	6	0
											30	3	0
											30	3	0
											27	6	0
											24	9	0
											25	8	0
											25	8	0
											27	6	0
											28	5	0
											29	3	1
											24	9	0
											30	3	0
											30	3	0
											22	11	0
											28	5	0
											21	12	0
											25	7	1
											24	9	0
											28	5	0
											32	0	1
											23	10	0
											23	10	0
											21	11	1
											28	5	0
											29	4	0
											29	4	0
											26	7	0
											27	5	1
											23	9	1
											25	7	1
											24	9	0
											21	11	1
											28	5	0
											23	9	1
											29	4	0
											27	6	0
											20	12	1
											27	6	0
											25	8	0
											30	3	0
											30	3	0
											27	5	1
											25	8	0
											26	7	0
											26	7	0
											30	3	0
											25	8	0
											23	10	0
											28	5	0
											31	2	0
											24	9	0
											27	6	0
											27	5	1
											29	4	0
											23	10	0
											27	6	0
											30	3	0
											21	12	0
											30	3	0
											23	10	0
											31	2	0
											30	3	0
											25	8	0
											27	6	0
											25	8	0
											24	9	0
											27	6	0
											27	6	0
											26	7	0
											23	10	0
											30	2	1
											25	8	0
											27	6	0
											29	4	0
											23	10	0
											23	10	0
											30	3	0
											31	2	0
											26	7	0
											30	2	1
											26	7	0
											30	3	0
											25	8	0
											28	5	0
											30	2	1
											26	7	0
											23	9	1
											29	4	0
											27	6	0
											23	10	0
											24	9	0
											22	11	0
											25	8	0
											24	9	0
											27	6	0
											24	8	1
											23	10	0
											26	7	0
											25	8	0
											24	9	0
											24	9	0
											24	9	0
											27	6	0
											24	9	0
											30	3	0
											25	8	0
											28	4	1
											30	3	0
											27	6	0
											25	8	0
											27	6	0
											28	5	0
											25	8	0
											23	10	0
											24	9	0
											30	3	0
											30	3	0
											32	0	1
											26	7	0
											28	5	0
											27	5	1
											29	3	1
											21	11	1
											24	9	0
											30	2	1
											22	10	1
											27	6	0
											27	6	0
											30	3	0
											27	6	0
											27	6	0
											26	7	0
											25	8	0
											25	8	0
											28	5	0
											25	7	1
											27	6	0
											27	6	0
											28	5	0
											23	10	0
											24	9	0
											26	7	0
											28	5	0
											32	0	1
											30	3	0
											25	8	0
											30	3	0
											27	6	0
											28	5	0
											23	10	0
											28	5	0
											27	6	0
											24	8	1
											29	4	0
											30	2	1
											30	3	0
											29	4	0
											27	6	0
											21	11	1
											26	7	0
											21	11	1
											27	6	0
											28	5	0
											30	3	0
											29	4	0
											19	13	1
											30	3	0
											21	11	1
											25	8	0
											28	5	0
											23	9	1
											27	6	0
											27	6	0
											25	7	1
											30	3	0
											24	9	0
											25	8	0
											27	6	0
											31	2	0
											25	8	0
											29	4	0
											29	4	0
											25	8	0
											26	7	0
											23	9	1
											28	5	0
											25	8	0
											27	6	0
											25	8	0
											27	6	0
											27	6	0
											29	4	0
											25	8	0
											25	7	1
											25	8	0
											25	8	0
											25	8	0
											26	7	0
											24	9	0
											28	5	0
											28	5	0
											27	6	0
											20	12	1
											29	3	1
											26	7	0
											29	4	0
											27	6	0
											26	7	0
											26	7	0
											27	6	0
											26	7	0
											29	4	0
											24	8	1
											30	3	0
											29	4	0
											25	8	0
											30	3	0
											27	5	1
											23	10	0
											28	5	0
											23	9	1
											27	6	0
											22	10	1
											29	4	0
											28	5	0
											30	2	1
											27	6	0
											24	9	0
											29	4	0
											25	8	0
											24	9	0
											25	8	0
											25	8	0
											23	10	0
											26	7	0
											30	2	1
											22	10	1
											27	6	0
											29	4	0
											27	6	0
											24	9	0
											27	6	0
											23	10	0
											30	3	0
											25	8	0
											28	5	0
											23	10	0
											26	7	0
											27	6	0
											25	8	0
											28	5	0
											25	8	0
											30	3	0
											27	6	0
											31	2	0
											30	3	0
											28	5	0
											23	9	1
											26	7	0
											27	6	0
											29	4	0
											23	10	0
											25	8	0
											24	9	0
											26	7	0
											27	6	0
											29	4	0
											27	6	0
											27	6	0
											30	3	0
											21	11	1
											27	6	0
											23	10	0
											24	9	0
											27	6	0
											28	5	0
											25	8	0
											26	7	0
											26	7	0
											31	2	0
											23	10	0
											23	10	0
											23	9	1
											25	8	0
											27	6	0
											24	8	1
											25	8	0
											22	11	0
											27	6	0
											24	9	0
											28	5	0
											23	10	0
											30	3	0
											27	6	0
											27	6	0
											26	7	0
											25	8	0
											23	9	1
											30	3	0
											29	4	0
											28	5	0
											27	6	0
											26	7	0
											27	6	0
											27	6	0
											25	8	0
											26	7	0
											23	10	0
											24	9	0
											26	7	0
											27	6	0
											22	10	1
											28	5	0
											25	8	0
											24	9	0
											27	6	0
											26	7	0
											27	6	0
											29	4	0
											21	11	1
											27	6	0
											25	8	0
											25	8	0
											25	8	0
											24	9	0
											29	4	0
											29	4	0
											24	8	1
											28	5	0
											27	6	0
											26	7	0
											28	5	0
											25	8	0
											25	8	0
											30	3	0
											28	4	1
											23	10	0
											22	10	1
											28	5	0
											22	11	0
											28	5	0
											29	3	1
											30	3	0
											26	7	0
											22	10	1
											28	5	0
											22	11	0
											23	10	0
											29	4	0
											25	8	0
											30	2	1
											27	6	0
											28	5	0
											25	8	0
											28	5	0
											22	10	1
											28	5	0
											28	5	0
											29	4	0
											24	9	0
											30	3	0
											26	7	0
											30	3	0
											27	6	0
											25	8	0
											24	9	0
											24	8	1
											29	4	0
											28	5	0
											27	6	0
											29	4	0
											25	8	0
											23	10	0
											29	4	0
											29	4	0
											25	8	0
											32	0	1
											28	5	0
											26	7	0
											25	8	0
											23	9	1
											22	10	1
											29	4	0
											23	9	1
											25	8	0
											31	2	0
											27	6	0
											28	5	0
											27	6	0
											30	3	0
											25	8	0
											31	2	0
											30	3	0
											28	4	1
											24	9	0
											31	2	0
											28	5	0
											23	10	0
											30	3	0
											26	7	0
											31	2	0
											28	5	0
											24	9	0
											23	10	0
											30	3	0
											24	9	0
											29	4	0
											28	5	0
											28	5	0
											21	12	0
											26	7	0
											25	8	0
											29	4	0
											26	7	0
											25	8	0
											23	10	0
											25	8	0
											25	8	0
											27	6	0
											27	6	0
											27	6	0
											29	4	0
											21	11	1
											28	5	0
											26	7	0
											23	10	0
											30	3	0
											25	8	0
											25	8	0
											31	2	0
											23	10	0
											25	8	0
											25	8	0
											24	8	1
											24	9	0
											24	9	0
											27	6	0
											26	7	0
											25	8	0
											27	6	0
											24	9	0
											27	6	0
											29	4	0
											25	8	0
											27	6	0
											22	10	1
											22	10	1
											26	7	0
											23	10	0
											27	6	0
											27	6	0
											25	8	0
											25	8	0
											26	7	0
											25	8	0
											24	8	1
											29	3	1
											27	6	0
											26	7	0
											27	6	0
											24	9	0
											24	9	0
											25	8	0
											25	8	0
											23	9	1
											25	8	0
											25	8	0
											30	2	1
											27	6	0
											24	9	0
											28	5	0
											30	3	0
											24	8	1
											27	6	0
											30	3	0
											30	3	0
											26	7	0
											27	6	0
											21	11	1
											28	5	0
											31	2	0
											23	10	0
											30	2	1
											23	9	1
											24	8	1
											26	7	0
											23	10	0
											31	2	0
											31	2	0
											28	5	0
											27	6	0
											27	6	0
											27	5	1
											25	8	0
											23	10	0
											30	3	0
											29	4	0
											28	5	0
											24	9	0
											27	6	0
											29	4	0
											28	5	0
											28	5	0
											25	8	0
											29	4	0
											24	9	0
											30	3	0
											28	5	0
											29	4	0
											25	8	0
											30	3	0
											30	3	0
											28	5	0
											30	3	0
											30	3	0
											27	6	0
											28	5	0
											23	10	0
											24	9	0
											29	4	0
											21	11	1
											24	9	0
											23	9	1
											28	5	0
											24	9	0
											29	3	1
											23	10	0
											29	4	0
											29	4	0
											27	6	0
											28	5	0
											25	8	0
											21	12	0
											29	4	0
											29	4	0
											31	2	0
											28	5	0
											23	10	0
											30	3	0
											29	3	1
											25	8	0
											27	6	0
											27	6	0
											27	6	0
											30	3	0
											28	5	0
											24	9	0
											25	8	0
											30	3	0
											24	8	1
											25	8	0
											24	9	0
											30	2	1
											27	5	1
											29	4	0
											27	6	0
											27	5	1
											25	8	0
											28	5	0
											28	5	0
											25	8	0
											30	3	0
											28	5	0
											29	3	1
											28	5	0
											26	7	0
											32	0	1
											23	10	0
											24	9	0
											25	8	0
											25	8	0
											23	9	1
											28	5	0
											24	9	0
											29	4	0
											29	3	1
											31	2	0
											28	5	0
											24	9	0
											26	7	0
											25	8	0
											30	3	0
											30	3	0
											26	7	0
											22	10	1
											22	10	1
											21	11	1
											23	9	1
											27	6	0
											27	6	0
											26	7	0
											24	9	0
											24	9	0
											26	7	0
											24	9	0
											30	2	1
											25	8	0
											30	3	0
											21	11	1
											24	9	0
											29	4	0
											27	6	0
											29	4	0
											25	8	0
											27	5	1
											24	8	1
											25	8	0
											29	3	1
											24	9	0
											29	3	1
											22	11	0
											27	6	0
											24	9	0
											25	8	0
											27	6	0
											30	3	0
											27	6	0
											25	8	0
											31	2	0
											26	7	0
											24	9	0
											25	8	0
											25	8	0
											24	9	0
											26	7	0
											30	3	0
											25	8	0
											24	9	0
											26	7	0
											21	12	0
											27	6	0
											30	2	1
											22	10	1
											28	4	1
											22	11	0
											30	3	0
											24	9	0
											30	3	0
											23	10	0
											29	4	0
											26	7	0
											27	6	0
											27	6	0
											19	13	1
											32	0	1
											27	6	0
											30	3	0
											27	6	0
											22	10	1
											26	7	0
											25	8	0
											24	9	0
											30	3	0
											28	5	0
											24	9	0
											26	7	0
											24	9	0
											28	5	0
											29	4	0
											26	7	0
											25	8	0
											23	10	0
											28	5	0
											30	3	0
											25	8	0
											22	11	0
											24	8	1
											26	7	0
											24	8	1
											27	6	0
											28	5	0
											26	7	0
											28	5	0
											27	6	0
											21	12	0
											26	7	0
											28	5	0
											28	5	0
											26	7	0
											26	7	0
											23	10	0
											27	6	0
											26	7	0
											27	6	0
											30	3	0
											28	5	0
											27	6	0
											22	10	1
											29	4	0
											25	8	0
											24	8	1
											24	8	1
											30	3	0
											27	6	0
											24	9	0
											24	8	1
											24	9	0
											26	7	0
											29	4	0
											28	5	0
											27	5	1
											25	7	1
											28	5	0
											30	3	0
											29	4	0
											26	7	0
											25	8	0
											27	6	0
											25	8	0
											25	8	0
											22	10	1
											29	4	0
											24	8	1
											23	10	0
											28	5	0
											25	7	1
											28	5	0
											30	3	0
											25	8	0
											24	9	0
											28	5	0
											21	12	0
											29	3	1
											28	5	0
											27	5	1
											25	8	0
											30	2	1
											30	3	0
											24	8	1
											23	9	1
											25	8	0
											25	7	1
											29	4	0
											26	7	0
											28	5	0
											24	9	0
											28	5	0
											24	9	0
											28	5	0
											28	5	0
											28	5	0
											20	12	1
											29	4	0
											24	9	0
											29	4	0
											28	5	0
											24	9	0
											24	9	0
											23	10	0
											26	7	0
											25	7	1
											23	10	0
											25	8	0
											20	12	1
											24	9	0
											27	6	0
											22	11	0
											25	8	0
											21	11	1
											28	5	0
											26	7	0
											24	9	0
											22	11	0
											23	10	0
											25	7	1
											27	6	0
											21	11	1
											27	6	0
											25	8	0
											24	9	0
											30	3	0
											25	8	0
											29	3	1
											31	2	0
											28	5	0
											19	13	1
											28	5	0
											28	5	0
											25	8	0
											29	4	0
											30	2	1
											24	9	0
											24	8	1
											28	4	1
											25	8	0
											22	11	0
											27	6	0
											32	0	1
											25	8	0
											27	6	0
											29	4	0
											27	5	1
											25	8	0
											23	10	0
											27	6	0
											26	7	0
											30	3	0
											25	7	1
											27	6	0
											27	5	1
											22	11	0
											28	5	0
											26	7	0
											27	5	1
											27	6	0
											21	12	0
											28	5	0
											22	10	1
											25	8	0
											20	12	1
											23	10	0
											27	6	0
											30	3	0
											32	0	1
											30	2	1
											30	3	0
											30	3	0
											27	6	0
											30	3	0
											21	11	1
											27	6	0
											28	5	0
											29	4	0
											29	3	1
											23	9	1
											23	9	1
											28	5	0
											24	9	0
											20	12	1
											27	6	0
											27	6	0
											21	11	1
											24	9	0
											23	10	0
											22	10	1
											21	12	0
											30	3	0
											25	8	0
											27	6	0
											23	10	0
											25	8	0
											23	9	1
											30	2	1
											27	6	0
											25	8	0
											30	2	1
											25	8	0
											27	6	0
											26	7	0
											27	6	0
											24	8	1
											29	4	0
											22	11	0
											23	10	0
											27	6	0
											30	3	0
											28	5	0
											29	4	0
											23	9	1
											30	2	1
											27	6	0
											22	11	0
											28	5	0
											28	5	0
											25	8	0
											24	9	0
											22	11	0
											24	8	1
											23	9	1
											28	5	0
											24	9	0
											21	11	1
											21	11	1
											30	3	0
											30	2	1
											28	5	0
											30	3	0
											28	5	0
											29	4	0
											25	8	0
											23	9	1
											24	9	0
											27	6	0
											24	9	0
											27	6	0
											25	8	0
											22	10	1
											27	5	1
											24	9	0
											27	6	0
											24	9	0
											25	8	0
											27	6	0
											23	10	0
											27	6	0
											22	11	0
											30	3	0
											22	11	0
											26	7	0
											27	6	0
											31	2	0
											25	8	0
											26	7	0
											24	9	0
											22	10	1
											23	10	0
											23	9	1
											25	8	0
											23	10	0
											30	2	1
											24	9	0
											21	11	1
											24	9	0
											22	11	0
											23	10	0
											29	4	0
											29	4	0
											21	11	1
											26	7	0
											22	11	0
											26	7	0
											32	0	1
											24	8	1
											24	9	0
											22	11	0
											24	9	0
											24	8	1
											20	12	1
											26	7	0
											27	6	0
											27	6	0
											30	2	1
											26	7	0
											26	7	0
											27	6	0
											24	9	0
											28	5	0
											24	9	0
											31	2	0
											24	8	1
											23	9	1
											31	2	0
											29	3	1
											29	4	0
											27	6	0
											27	6	0
											26	7	0
											31	2	0
											27	6	0
											23	9	1
											24	9	0
											30	2	1
											31	2	0
											25	8	0
											27	6	0
											27	6	0
											22	11	0
											25	8	0
											27	5	1
											28	5	0
											28	4	1
											30	3	0
											29	4	0
											25	8	0
											30	3	0
											27	6	0
											27	6	0
											20	12	1
											30	3	0
											30	3	0
											21	11	1
											28	5	0
											23	10	0
											30	3	0
											30	3	0
											24	9	0
											30	3	0
											22	11	0
											24	9	0
											21	11	1
											27	6	0
											26	7	0
											24	9	0
											27	6	0
											22	10	1
											27	6	0
											28	4	1
											30	3	0
											27	5	1
											24	9	0
											26	7	0
											25	8	0
											25	8	0
											28	5	0
											28	5	0
											24	9	0
											24	8	1
											27	6	0
											24	9	0
											28	5	0
											30	3	0
											30	3	0
											27	5	1
											25	8	0
											25	8	0
											27	6	0
											25	8	0
											21	11	1
											31	2	0
											28	5	0
											27	5	1
											30	2	1
											30	2	1
											21	12	0
											21	12	0
											27	6	0
											26	7	0
											28	5	0
											20	12	1
											30	3	0
											31	2	0
											27	5	1
											23	10	0
											26	7	0
											26	7	0
											30	3	0
											19	13	1
											26	7	0
											30	3	0
											30	3	0
											20	12	1
											21	12	0
											23	10	0
											30	3	0
											24	9	0
											23	10	0
											28	5	0
											26	7	0
											25	8	0
											25	8	0
											25	8	0
											25	8	0
											30	2	1
											28	5	0
											27	5	1
											25	8	0
											24	9	0
											24	9	0
											26	7	0
											28	5	0
											22	11	0
											23	10	0
											24	9	0
											28	5	0
											24	9	0
											26	7	0
											29	4	0
											23	9	1
											26	7	0
											29	4	0
											23	10	0
											30	2	1
											27	6	0
											30	3	0
											20	12	1
											28	5	0
											27	6	0
											21	12	0
											30	3	0
											20	12	1
											23	10	0
											29	4	0
											26	7	0
											30	3	0
											28	4	1
											31	2	0
											20	12	1
											24	9	0
											29	4	0
											27	6	0
											26	7	0
											24	9	0
											23	10	0
											19	13	1
											30	2	1
											30	3	0
											30	3	0
											23	10	0
											29	3	1
											28	5	0
											24	8	1
											28	5	0
											30	3	0
											29	3	1
											27	6	0
											25	8	0
											25	7	1
											26	7	0
											26	7	0
											28	5	0
											29	4	0
											25	8	0
											23	9	1
											27	6	0
											24	8	1
											25	8	0
											29	4	0
											28	5	0
											31	2	0
											28	5	0
											28	5	0
											24	9	0
											27	6	0
											21	11	1
											24	9	0
											28	5	0
											30	3	0
											25	8	0
											23	10	0
											23	10	0
											30	3	0
											27	6	0
											31	2	0
											26	7	0
											30	3	0
											24	8	1
											23	10	0
											30	2	1
											31	2	0
											26	7	0
											26	7	0
											27	6	0
											26	7	0
											25	8	0
											27	6	0
											30	3	0
											27	6	0
											21	11	1
											27	6	0
											26	7	0
											20	12	1
											25	8	0
											25	8	0
											29	4	0
											27	6	0
											27	6	0
											25	8	0
											22	10	1
											28	5	0
											21	12	0
											29	4	0
											27	5	1
											26	7	0
											20	12	1
											23	10	0
											26	7	0
											26	7	0
											20	12	1
											30	3	0
											28	5	0
											30	3	0
											28	5	0
											25	7	1
											24	9	0
											29	4	0
											30	3	0
											30	2	1
											27	6	0
											22	11	0
											27	6	0
											26	7	0
											23	10	0
											23	10	0
											29	3	1
											21	12	0
											26	7	0
											25	8	0
											27	6	0
											23	9	1
											27	5	1
											29	4	0
											29	4	0
											30	3	0
											27	6	0
											30	3	0
											27	6	0
											26	7	0
											30	3	0
											24	9	0
											27	6	0
											26	7	0
											24	9	0
											26	7	0
											27	6	0
											25	8	0
											24	9	0
											25	8	0
											31	2	0
											27	6	0
											21	11	1
											26	7	0
											26	7	0
											22	10	1
											31	2	0
											23	10	0
											31	2	0
											27	6	0
											24	8	1
											25	8	0
											22	11	0
											25	8	0
											25	7	1
											27	6	0
											27	6	0
											31	2	0
											27	6	0
											30	3	0
											30	3	0
											30	2	1
											27	5	1
											21	11	1
											24	8	1
											30	3	0
											30	3	0
											30	2	1
											27	6	0
											30	3	0
											30	3	0
											23	9	1
											26	7	0
											24	9	0
											27	6	0
											27	5	1
											24	9	0
											26	7	0
											24	8	1
											30	3	0
											24	9	0
											26	7	0
											27	6	0
											30	3	0
											24	8	1
											29	4	0
											23	10	0
											24	9	0
											27	6	0
											27	6	0
											27	6	0
											25	8	0
											29	3	1
											25	8	0
											30	3	0
											30	3	0
											27	6	0
											22	10	1
											28	5	0
											27	6	0
											24	9	0
											30	3	0
											28	5	0
											25	8	0
											23	9	1
											27	6	0
											28	5	0
											29	4	0
											27	6	0
											28	5	0
											23	10	0
											30	3	0
											26	7	0
											23	10	0
											30	3	0
											25	8	0
											21	11	1
											27	6	0
											25	8	0
											31	2	0
											29	4	0
											27	6	0
											30	3	0
											24	9	0
											28	5	0
											25	8	0
											30	3	0
											25	8	0
											24	9	0
											27	6	0
											25	8	0
											27	6	0
											29	4	0
											29	4	0
											30	3	0
											27	6	0
											30	3	0
											24	8	1
											26	7	0
											24	9	0
											24	8	1
											24	8	1
											27	6	0
											26	7	0
											29	4	0
											24	8	1
											26	7	0
											30	3	0
											23	9	1
											24	8	1
											25	8	0
											28	5	0
											22	10	1
											27	6	0
											26	7	0
											30	3	0
											29	4	0
											32	0	1
											27	6	0
											30	3	0
											27	6	0
											24	9	0
											25	8	0
											31	2	0
											28	5	0
											26	7	0
											29	4	0
											30	3	0
											30	3	0
											25	8	0
											27	6	0
											29	4	0
											30	3	0
											21	11	1
											23	10	0
											25	8	0
											28	5	0
											30	3	0
											30	3	0
											22	11	0
											24	9	0
											24	8	1
											21	11	1
											26	7	0
											25	8	0
											29	3	1
											29	4	0
											21	11	1
											21	11	1
											25	8	0
											30	3	0
											24	9	0
											25	8	0
											30	2	1
											30	3	0
											27	6	0
											30	2	1
											27	5	1
											30	3	0
											27	6	0
											30	2	1
											28	5	0
											30	3	0
											31	2	0
											28	5	0
											32	0	1
											30	3	0
											27	6	0
											25	8	0
											23	10	0
											27	6	0
											25	8	0
											26	7	0
											24	8	1
											30	3	0
											26	7	0
											24	8	1
											28	5	0
											26	7	0
											25	8	0
											30	2	1
											24	8	1
											23	10	0
											27	6	0
											24	9	0
											25	8	0
											31	2	0
											25	8	0
											23	10	0
											20	12	1
											28	5	0
											25	8	0
											30	3	0
											29	4	0
											26	7	0
											27	6	0
											31	2	0
											21	11	1
											28	5	0
											25	8	0
											30	3	0
											29	4	0
											28	5	0
											26	7	0
											27	6	0
											26	7	0
											21	11	1
											26	7	0
											30	3	0
											27	6	0
											27	6	0
											30	3	0
											28	5	0
											23	10	0
											27	6	0
											30	3	0
											26	7	0
											24	9	0
											25	8	0
											29	4	0
											27	6	0
											23	9	1
											23	9	1
											25	8	0
											24	9	0
											25	7	1
											25	8	0
											30	3	0
											23	9	1
											21	11	1
											23	10	0
											27	6	0
											30	3	0
											23	10	0
											25	7	1
											23	10	0
											27	6	0
											22	10	1
											31	2	0
											24	8	1
											31	2	0
											30	3	0
											28	5	0
											27	6	0
											20	12	1
											28	5	0
											28	5	0
											30	3	0
											25	8	0
											26	7	0
											24	8	1
											26	7	0
											21	12	0
											27	6	0
											28	4	1
											24	9	0
											27	6	0
											19	13	1
											22	10	1
											30	3	0
											27	6	0
											27	6	0
											27	5	1
											27	6	0
											27	6	0
											28	5	0
											25	8	0
											30	3	0
											30	3	0
											26	7	0
											28	4	1
											22	11	0
											30	3	0
											30	3	0
											25	8	0
											24	8	1
											27	6	0
											25	7	1
											26	7	0
											29	4	0
											30	3	0
											29	4	0
											26	7	0
											27	6	0
											26	7	0
											31	2	0
											29	4	0
											27	6	0
											26	7	0
											23	10	0
											25	8	0
											30	2	1
											23	10	0
											27	6	0
											23	9	1
											21	12	0
											26	7	0
											30	3	0
											30	3	0
											28	5	0
											23	10	0
											27	6	0
											21	12	0
											25	7	1
											25	7	1
											25	8	0
											30	3	0
											29	4	0
											25	8	0
											29	4	0
											25	8	0
											28	5	0
											28	5	0
											27	6	0
											25	8	0
											23	9	1
											28	5	0
											25	8	0
											24	9	0
											24	9	0
											25	8	0
											30	3	0
											24	9	0
											32	0	1
											28	5	0
											21	12	0
											24	9	0
											26	7	0
											25	8	0
											29	4	0
											25	8	0
											23	10	0
											23	9	1
											26	7	0
											32	0	1
											28	5	0
											28	5	0
											20	12	1
											23	10	0
											25	8	0
											26	7	0
											25	8	0
											27	6	0
											26	7	0
											27	6	0
											21	12	0
											19	13	1
											22	10	1
											24	8	1
											27	6	0
											23	9	1
											22	10	1
											20	12	1
											25	8	0
											28	5	0
											24	8	1
											25	8	0
											21	11	1
											22	10	1
											25	7	1
											26	7	0
											24	8	1
											27	6	0
											23	10	0
											24	9	0
											27	6	0
											30	3	0
											26	7	0
											30	2	1
											23	10	0
											26	7	0
											26	7	0
											24	8	1
											24	9	0
											27	6	0
											28	5	0
											26	7	0
											24	8	1
											26	7	0
											28	4	1
											25	8	0
											32	0	1
											32	0	1
											26	7	0
											25	8	0
											29	3	1
											26	7	0
											30	3	0
											30	3	0
											25	8	0
											28	5	0
											23	9	1
											30	2	1
											25	8	0
											23	10	0
											24	8	1
											23	9	1
											28	5	0
											25	8	0
											27	5	1
											21	11	1
											26	7	0
											26	7	0
											28	4	1
											32	0	1
											25	8	0
											27	6	0
											30	3	0
											22	11	0
											22	10	1
											24	9	0
											29	4	0
											23	10	0
											28	5	0
											24	9	0
											23	10	0
											25	8	0
											31	2	0
											25	8	0
											22	10	1
											26	7	0
											26	7	0
											24	9	0
											25	8	0
											26	7	0
											29	4	0
											27	6	0
											25	8	0
											24	9	0
											19	13	1
											23	10	0
											30	3	0
											30	3	0
											21	12	0
											28	5	0
											30	3	0
											23	10	0
											31	2	0
											21	12	0
											28	5	0
											24	9	0
											27	5	1
											28	5	0
											29	4	0
											25	8	0
											24	9	0
											30	3	0
											20	12	1
											30	3	0
											26	7	0
											28	5	0
											26	7	0
											19	13	1
											23	10	0
											26	7	0
											23	9	1
											25	8	0
											27	6	0
											29	4	0
											29	4	0
											27	6	0
											27	6	0
											21	11	1
											26	7	0
											31	2	0
											24	9	0
											27	6	0
											25	7	1
											25	7	1
											23	9	1
											23	9	1
											23	9	1
											23	9	1
											27	6	0
											29	4	0
											25	7	1
											30	3	0
											24	9	0
											19	13	1
											29	4	0
											24	8	1
											30	3	0
											27	6	0
											29	4	0
											19	13	1
											26	7	0
											29	3	1
											28	5	0
											26	7	0
											27	6	0
											27	6	0
											22	11	0
											27	6	0
											27	6	0
											22	10	1
											27	6	0
											30	3	0
											24	9	0
											22	10	1
											28	5	0
											28	5	0
											28	5	0
											27	6	0
											30	3	0
											24	9	0
											26	7	0
											25	8	0
											23	10	0
											27	6	0
											25	8	0
											25	8	0
											29	4	0
											23	10	0
											25	8	0
											27	6	0
											21	11	1
											27	6	0
											25	8	0
											28	5	0
											29	3	1
											22	11	0
											27	6	0
											27	6	0
											25	7	1
											25	8	0
											31	2	0
											29	4	0
											26	7	0
											27	5	1
											27	6	0
											23	9	1
											30	3	0
											23	9	1
											21	12	0
											27	6	0
											25	8	0
											30	3	0
											23	10	0
											22	10	1
											24	9	0
											29	4	0
											30	3	0
											24	8	1
											27	6	0
											24	9	0
											29	4	0
											24	9	0
											27	6	0
											25	8	0
											23	10	0
											25	8	0
											30	3	0
											22	11	0
											27	6	0
											20	12	1
											30	3	0
											26	7	0
											28	5	0
											23	10	0
											25	8	0
											28	4	1
											30	3	0
											22	10	1
											23	10	0
											28	5	0
											30	3	0
											30	3	0
											28	5	0
											26	7	0
											27	6	0
											27	5	1
											24	9	0
											23	10	0
											26	7	0
											28	5	0
											26	7	0
											30	3	0
											24	9	0
											27	6	0
											23	10	0
											23	10	0
											21	12	0
											25	8	0
											28	5	0
											22	10	1
											24	9	0
											28	5	0
											26	7	0
											25	8	0
											21	12	0
											24	9	0
											20	12	1
											26	7	0
											29	4	0
											25	8	0
											26	7	0
											23	10	0
											26	7	0
											29	4	0
											26	7	0
											30	3	0
											23	9	1
											28	5	0
											30	3	0
											25	8	0
											28	5	0
											27	5	1
											23	10	0
											27	6	0
											26	7	0
											26	7	0
											27	5	1
											23	9	1
											23	9	1
											29	4	0
											28	5	0
											28	5	0
											27	5	1
											27	6	0
											26	7	0
											28	5	0
											24	9	0
											29	4	0
											25	8	0
											30	3	0
											25	8	0
											28	5	0
											24	9	0
											28	5	0
											22	11	0
											21	12	0
											30	2	1
											24	9	0
											25	8	0
											25	8	0
											24	9	0
											25	8	0
											25	8	0
											27	6	0
											24	8	1
											27	5	1
											24	8	1
											25	8	0
											21	11	1
											19	13	1
											31	2	0
											25	8	0
											29	4	0
											25	8	0
											23	10	0
											25	8	0
											29	4	0
											22	10	1
											26	7	0
											26	7	0
											25	8	0
											29	4	0
											29	3	1
[truncated: 8,001 more rows]

## Sheet: p19runA10000
Types of observed inter-family interactions				Observed data			Simulation						runA10000 means that we run the shuffle with the model of family interactions, where we have 19 families and the aminoacid can mutate freely in each one of them, with no co-evolution between the CEBP…CEBPG, OASIS…OASISB, NFE2…BACH and it was shuffled ten thousand times
ATF6	AS	XBP1		AC	0		1799/10000						AC	AS	AY	CC	CS	CY	SS	SY									AC+CS+CY	AC+CS+CY
ATF2	CC	ATF3		AS	1	1 OR LESS	5564/10000	1 OR MORE	7932/10000				1	1	0	19	7	0	3	2									8	5
ATF2	CC	FOS		AY	0		8068						1	0	0	19	7	1	3	2									9	6
ATF2	CC	JUN		CC	11	11 OR LESS	9435/10000	11 OR MORE	933/10000				1	0	1	19	6	1	5	0									8	6
ATF2	CC	S-MAF		CS	7	7 OR LESS	108/10000	7 OR MORE	9953/10000				1	1	0	19	6	1	4	1									8	6
ATF3	CC	JUN		CY	4	4 OR LESS	9667/10000	4 OR MORE	1146/10000				0	2	1	18	10	0	1	1									10	7
BACH	CC	L-MAF		SS	7	7 OR LESS	8328/10000	7 OR MORE	2746/10000				1	0	0	18	8	1	5	0									10	8
BACH	CC	S-MAF		SY	3	3 OR LESS	9182/10000	3 OR MORE	2192/10000				6	0	0	18	3	0	4	2									9	8
FOS	CC	JUN											0	1	0	17	11	1	2	1									12	8
FOS	CC	L-MAF											0	1	0	17	8	1	4	2									9	8
JUN	CC	S-MAF		AC+CS+CY	11				165/10000 for 11 or less				0	1	0	17	10	0	3	2									10	8
NFE2	CC	S-MAF											4	1	0	17	7	0	3	1									11	8
ATF2	CS	BATF											4	1	0	17	6	0	4	1									10	8
ATF2	CS	C/EBP											3	2	0	17	6	0	4	1									9	8
ATF2	CS	C/EBP-G											0	1	0	17	10	1	3	1									11	9
ATF3	CS	C/EBP-G											3	0	1	16	2	5	5	1									10	9
BATF	CS	JUN											0	1	0	16	13	0	2	1									13	9
BATF	CS	S-MAF											0	2	0	16	7	3	3	2									10	9
CREB	CS	E4BP4											0	2	0	16	11	0	3	1									11	9
ATF2	CY	ATF4											4	0	0	16	8	0	4	1									12	9
ATF3	CY	ATF4											3	1	0	16	10	0	2	1									13	9
ATF4	CY	FOS											1	1	1	16	12	0	2	0									13	9
ATF4	CY	NFE2											0	1	0	16	10	0	5	1									10	9
BATF	SS	C/EBP											0	2	0	16	7	3	3	2									10	9
BATF	SS	C/EBP-G											1	0	0	16	11	0	3	2									12	9
C/EBP	SS	C/EBP-G											1	0	0	16	7	3	5	1									11	9
C/EBP-G	SS	PAR											0	2	0	16	6	4	5	0									10	9
E4BP4	SS	OASIS											3	1	0	16	8	0	2	3									11	9
E4BP4	SS	OASIS-B											1	1	0	16	10	0	4	1									11	9
OASIS	SS	OASIS-B											0	1	0	16	12	1	2	1									13	9
ATF4	SY	BATF											0	1	0	16	11	1	3	1									12	9
ATF4	SY	C/EBP											1	1	0	16	11	0	2	2									12	9
ATF4	SY	C/EBP-G											1	1	0	16	12	0	2	1									13	9
													0	1	0	16	12	0	3	1									12	10
													2	2	1	16	7	1	4	0									10	10
													1	1	0	16	7	3	4	1									11	10
													1	0	0	16	7	4	4	1									12	10
													0	1	0	16	10	1	5	0									11	10
													1	0	0	16	11	0	4	1									12	10
													0	2	0	15	11	0	4	1									11	10
													6	0	0	15	5	1	5	1									12	10
													1	0	0	15	11	1	4	1									13	10
													0	1	1	15	13	0	2	1									13	10
													2	2	0	15	8	0	5	1									10	10
													3	2	0	15	7	0	4	2									10	10
													0	2	0	15	7	5	3	1									12	10
													0	2	0	15	11	0	2	3									11	10
													1	1	0	15	6	5	4	1									12	10
													4	2	0	15	9	1	1	1									14	10
													2	0	0	15	8	2	6	0									12	10
													3	1	0	15	10	1	2	1									14	10
													0	1	0	15	13	1	3	0									14	10
													3	1	0	15	7	2	5	0									12	10
													2	0	0	15	12	0	3	1									14	10
													4	1	0	15	8	0	4	1									12	10
													0	3	0	15	6	5	3	1									11	10
													0	1	0	15	13	1	1	2									14	10
													0	1	0	15	12	1	3	1									13	10
													1	0	0	15	10	1	4	2									12	10
													2	0	0	15	12	0	3	1									14	10
													2	0	0	15	11	0	4	1									13	10
													0	1	0	15	9	3	4	1									12	10
													0	1	0	15	12	0	3	2									12	10
													0	1	0	15	14	0	2	1									14	10
													3	1	0	15	10	1	2	1									14	10
													3	1	0	15	10	0	3	1									13	10
													1	1	0	15	10	1	5	0									12	10
													1	0	0	15	13	1	3	0									15	10
													0	1	0	15	7	6	4	0									13	10
													0	1	0	15	13	0	3	1									13	10
													1	0	0	15	12	1	3	1									14	10
													2	0	0	15	6	5	4	1									13	10
													1	0	0	15	10	2	5	0									13	10
													0	2	0	14	13	1	2	1									14	10
													1	1	0	14	13	0	3	1									14	10
													1	1	0	14	12	0	3	2									13	10
													0	1	0	14	6	6	5	1									12	10
													1	1	0	14	15	1	0	1									17	11
													2	3	0	14	9	1	4	0									12	11
													0	1	0	14	14	0	3	1									14	11
													1	1	0	14	11	0	5	1									12	11
													4	0	0	14	6	4	5	0									14	11
													1	1	0	14	12	0	3	2									13	11
													1	1	0	14	11	1	4	1									13	11
													4	2	0	14	9	1	1	2									14	11
													0	1	0	14	13	2	3	0									15	11
													1	0	0	14	10	3	3	2									14	11
													0	1	0	14	12	1	3	2									13	11
													1	1	0	14	11	0	4	2									12	11
													1	1	0	14	10	0	5	2									11	11
													0	3	0	14	13	0	2	1									13	11
													1	0	0	14	14	0	3	1									15	11
													1	0	0	14	11	0	5	2									12	11
													0	0	1	14	12	0	4	2									12	11
													0	0	1	14	13	0	5	0									13	11
													1	0	0	14	9	4	4	1									14	11
													4	0	0	14	8	3	3	1									15	11
													5	1	0	14	8	1	2	2									14	11
													1	2	0	14	8	3	4	1									12	11
													0	1	0	14	11	0	5	2									11	11
													0	1	0	14	14	1	2	1									15	11
													2	0	0	14	13	0	3	1									15	11
													3	1	0	14	10	1	4	0									14	11
													0	2	0	14	13	0	3	1									13	11
													0	1	0	14	12	1	5	0									13	11
													1	0	0	14	14	0	3	1									15	11
													1	0	0	14	8	1	7	2									10	11
													4	1	0	14	7	1	6	0									12	11
													0	1	0	14	10	2	6	0									12	11
													1	1	0	14	11	1	5	0									13	11
													0	1	0	14	6	5	6	1									11	11
													1	1	0	14	12	0	4	1									13	11
													2	0	0	14	11	1	4	1									14	11
													0	1	0	14	11	2	5	0									13	11
													1	0	0	14	11	4	3	0									16	11
													3	2	0	14	10	0	2	2									13	11
													0	2	0	14	12	0	4	1									12	11
													1	0	0	14	12	0	5	1									13	11
													1	0	0	14	11	0	6	1									12	11
													0	1	0	14	14	1	3	0									15	11
													2	2	0	14	10	1	3	1									13	11
													3	1	0	14	10	0	3	2									13	11
													0	1	0	14	14	0	2	2									14	11
													0	2	0	14	11	0	5	1									11	11
													3	2	0	14	8	1	5	0									12	11
													3	2	0	14	8	0	5	1									11	11
													1	0	0	14	12	0	3	3									13	11
													4	0	0	14	9	0	4	2									13	11
													1	0	0	14	11	2	5	0									14	11
													0	1	0	14	12	2	4	0									14	11
													1	1	0	14	10	4	3	0									15	11
													0	1	0	14	11	1	6	0									12	11
													1	1	0	14	12	0	4	1									13	11
													1	0	0	14	13	1	4	0									15	11
													2	0	0	14	11	0	5	1									13	11
													1	1	0	14	13	0	2	2									14	11
													3	1	0	14	8	1	5	1									12	11
													2	0	0	14	10	3	3	1									15	11
													1	1	0	14	11	0	4	2									12	11
													1	0	0	14	10	2	4	2									13	11
													1	0	0	14	12	2	4	0									15	11
													1	0	1	14	15	1	1	0									17	11
													0	2	0	14	13	1	2	1									14	11
													1	0	0	14	12	0	5	1									13	11
													2	2	0	14	10	1	3	1									13	11
													0	0	1	14	13	0	5	0									13	11
													1	0	0	14	14	1	3	0									16	11
													4	2	0	14	9	1	2	1									14	11
													0	1	0	13	14	2	3	0									16	11
													0	1	0	13	8	4	6	1									12	11
													5	0	0	13	12	1	2	0									18	11
													0	1	0	13	14	1	3	1									15	11
													0	1	0	13	13	1	4	1									14	11
													1	1	0	13	15	0	2	1									16	11
													1	0	0	13	12	3	3	1									16	11
													0	1	1	13	13	0	4	1									13	11
													1	1	0	13	15	0	2	1									16	11
													4	1	0	13	11	0	3	1									15	11
													3	1	0	13	11	0	3	2									14	11
													0	3	0	13	11	0	4	2									11	11
													3	1	0	13	12	1	2	1									16	11
													1	1	0	13	15	0	2	1									16	11
													6	0	0	13	10	0	3	1									16	11
													1	0	0	13	14	0	4	1									15	11
													0	2	0	13	13	1	4	0									14	11
													2	0	0	13	15	1	1	1									18	11
													5	1	1	13	6	4	2	1									15	12
													0	2	0	13	9	4	4	1									13	12
													2	1	1	13	14	1	1	0									17	12
													0	1	0	13	16	1	2	0									17	12
													0	1	0	13	9	4	3	3									13	12
													2	0	0	13	9	3	5	1									14	12
													1	0	0	13	14	1	3	1									16	12
													0	2	0	13	12	1	4	1									13	12
													0	2	0	13	13	1	3	1									14	12
													4	0	0	13	11	0	3	2									15	12
													1	1	0	13	13	1	4	0									15	12
													0	2	1	13	13	0	4	0									13	12
													0	1	0	13	15	0	3	1									15	12
													1	0	1	13	13	2	3	0									16	12
													0	1	0	13	14	1	3	1									15	12
													0	1	0	13	11	3	4	1									14	12
													2	1	0	13	11	2	1	3									15	12
													3	1	0	13	10	1	3	2									14	12
													4	0	0	13	9	1	6	0									14	12
													0	3	0	13	12	4	1	0									16	12
													0	2	0	13	8	3	4	3									11	12
													3	1	0	13	10	0	4	2									13	12
													1	1	0	13	11	1	4	2									13	12
													1	1	0	13	13	0	4	1									14	12
													3	2	0	13	12	0	2	1									15	12
													0	1	0	13	13	4	2	0									17	12
													0	1	1	13	14	1	2	1									15	12
													1	1	0	13	8	4	4	2									13	12
													0	1	0	13	13	0	4	2									13	12
													1	1	0	13	12	1	3	2									14	12
													3	0	1	13	10	4	2	0									17	12
													0	1	0	13	12	1	4	2									13	12
													1	1	0	13	13	0	4	1									14	12
													5	2	0	13	8	0	4	1									13	12
													0	2	0	13	15	1	2	0									16	12
													4	1	0	13	7	4	4	0									15	12
													1	2	0	13	11	3	2	1									15	12
													0	1	0	13	15	0	3	1									15	12
													0	1	0	13	14	2	3	0									16	12
													1	0	0	13	13	0	5	1									14	12
													3	2	0	13	11	1	2	1									15	12
													1	1	0	13	12	1	5	0									14	12
													0	1	0	13	16	0	2	1									16	12
													2	3	0	13	13	0	1	1									15	12
													0	1	0	13	14	0	4	1									14	12
													5	1	0	13	9	1	4	0									15	12
													1	1	0	13	11	1	5	1									13	12
													4	0	0	13	12	0	3	1									16	12
													0	1	0	13	13	1	3	2									14	12
													5	2	0	13	7	0	5	1									12	12
													4	0	0	13	10	0	3	3									14	12
													0	2	1	13	14	0	3	0									14	12
													1	1	0	13	12	0	3	3									13	12
													0	1	0	13	16	0	1	2									16	12
													3	1	0	13	11	1	4	0									15	12
													1	0	0	13	11	4	4	0									16	12
													3	1	1	13	11	0	3	1									14	12
													1	0	0	13	14	0	3	2									15	12
													1	1	0	13	9	3	4	2									13	12
													1	1	0	13	12	1	5	0									14	12
													1	1	0	13	14	1	2	1									16	12
													1	0	0	13	14	1	3	1									16	12
													1	0	0	13	13	0	3	3									14	12
													0	1	0	13	11	3	4	1									14	12
													0	3	0	13	10	5	1	1									15	12
													1	0	0	13	15	1	2	1									17	12
													1	1	0	13	11	2	4	1									14	12
													4	0	0	13	10	1	5	0									15	12
													0	1	0	13	13	0	5	1									13	12
													0	2	0	13	13	0	4	1									13	12
													2	2	0	13	10	0	5	1									12	12
													1	0	0	13	9	4	6	0									14	12
													0	3	0	13	14	0	2	1									14	12
													3	0	1	13	10	3	1	2									16	12
													4	1	0	13	9	1	5	0									14	12
													0	2	0	13	13	1	4	0									14	12
													1	0	0	13	16	0	2	1									17	12
													3	1	1	13	5	5	5	0									13	12
													0	2	0	13	14	0	3	1									14	12
													1	1	0	13	14	0	3	1									15	12
													0	1	0	13	12	0	5	2									12	12
													0	2	0	13	13	1	3	1									14	12
													3	2	0	13	10	0	3	2									13	12
													4	0	0	13	12	0	2	2									16	12
													1	1	0	13	14	0	3	1									15	12
													2	0	0	13	13	0	4	1									15	12
													0	1	0	13	16	1	1	1									17	12
													2	2	0	13	11	1	4	0									14	12
													2	0	0	13	14	0	3	1									16	12
													4	1	1	13	7	3	4	0									14	12
													0	2	0	13	12	2	4	0									14	12
													2	2	0	13	12	0	2	2									14	12
													3	1	0	13	13	0	2	1									16	12
													4	0	0	13	12	0	3	1									16	12
													0	2	0	13	13	0	4	1									13	12
													0	2	0	13	10	0	7	1									10	12
													0	1	0	13	12	0	5	2									12	12
													0	3	0	13	11	0	5	1									11	12
													1	0	0	13	11	3	4	1									15	12
													1	1	0	13	11	4	3	0									16	12
													0	0	1	13	9	3	5	2									12	12
													4	2	0	13	11	0	2	1									15	12
													0	1	0	13	12	4	3	0									16	12
													6	0	1	13	9	0	3	1									15	12
													0	1	0	13	13	1	5	0									14	12
													3	2	0	13	8	2	3	2									13	12
													1	2	0	13	11	3	2	1									15	12
													0	2	0	13	12	0	5	1									12	12
													0	2	0	13	13	2	3	0									15	12
													4	2	0	13	9	0	4	1									13	12
													0	1	0	13	12	1	4	2									13	12
													0	1	0	13	12	2	5	0									14	12
													1	1	0	13	12	2	4	0									15	12
													1	1	0	13	14	0	3	1									15	12
													0	3	0	13	10	4	3	0									14	12
													0	1	0	13	13	0	5	1									13	12
													1	1	0	13	8	4	4	2									13	12
													0	2	0	13	16	0	1	1									16	12
													1	0	1	13	13	1	4	0									15	12
													1	1	0	13	8	5	4	1									14	12
													1	0	0	13	13	1	5	0									15	12
													1	0	0	13	10	2	4	3									13	12
													0	1	0	13	14	1	3	1									15	12
													0	2	0	13	13	0	4	1									13	12
													1	0	1	13	12	1	5	0									14	12
													0	0	1	13	14	0	3	2									14	12
													2	3	0	13	10	3	1	1									15	12
													1	2	0	13	13	1	3	0									15	12
													3	1	0	13	13	1	1	1									17	12
													4	3	0	13	9	0	3	1									13	12
													1	0	0	13	12	1	5	1									14	12
													0	1	0	13	13	1	4	1									14	12
													4	0	0	13	10	1	3	2									15	12
													3	1	0	13	11	0	4	1									14	12
													1	1	0	13	13	0	3	2									14	12
													0	1	1	13	11	3	4	0									14	12
													3	0	1	12	9	3	4	1									15	12
													3	1	0	12	12	0	4	1									15	12
													3	1	0	12	9	2	6	0									14	12
													3	2	0	12	12	0	3	1									15	12
													1	0	1	12	13	2	2	2									16	12
													2	3	0	12	13	1	2	0									16	12
													0	1	0	12	12	1	7	0									13	12
													2	0	0	12	16	0	2	1									18	12
													1	1	0	12	14	1	4	0									16	12
													0	2	0	12	13	1	4	1									14	12
													1	1	0	12	14	1	4	0									16	12
													1	0	0	12	12	4	4	0									17	12
													4	1	0	12	9	0	6	1									13	12
													0	2	0	12	15	1	3	0									16	12
													2	0	0	12	12	0	6	1									14	12
													0	2	0	12	9	4	3	3									13	12
													3	1	0	12	11	1	4	1									15	12
													1	0	0	12	9	6	3	2									16	12
													5	0	1	12	7	3	4	1									15	12
													3	1	0	12	14	1	2	0									18	12
													1	0	0	12	13	3	2	2									17	12
													0	1	0	12	12	3	4	1									15	12
													0	0	1	12	16	0	4	0									16	12
													2	3	0	12	13	0	2	1									15	12
													1	0	1	12	14	1	4	0									16	12
													3	1	0	12	10	2	5	0									15	12
													1	0	1	12	15	1	3	0									17	12
													3	1	0	12	11	0	5	1									14	12
													1	2	0	12	14	0	2	2									15	12
													0	2	0	12	11	4	4	0									15	12
													0	2	0	12	15	1	2	1									16	12
													4	3	0	12	11	1	2	0									16	12
													2	0	0	12	12	1	4	2									15	12
													1	0	0	12	12	2	6	0									15	12
													1	0	0	12	11	3	5	1									15	12
													4	1	1	12	10	0	5	0									14	12
													1	1	0	12	15	0	3	1									16	12
													0	2	0	12	12	4	2	1									16	12
													1	2	0	12	12	0	5	1									13	12
													2	2	0	12	12	1	4	0									15	13
													5	2	0	12	9	1	3	1									15	13
													5	0	0	12	5	6	4	1									16	13
													5	1	0	12	9	0	4	2									14	13
													0	1	0	12	11	7	1	1									18	13
													1	1	0	12	8	5	4	2									14	13
													4	1	0	12	10	1	5	0									15	13
													2	0	0	12	7	7	4	1									16	13
													4	0	0	12	13	1	2	1									18	13
													1	1	0	12	15	0	3	1									16	13
													0	1	0	12	15	1	3	1									16	13
													1	1	0	12	12	3	2	2									16	13
													6	0	0	12	9	0	4	2									15	13
													1	1	0	12	10	5	3	1									16	13
													1	1	0	12	13	1	5	0									15	13
													1	1	0	12	14	0	4	1									15	13
													1	1	0	12	11	3	4	1									15	13
													0	1	1	12	14	0	4	1									14	13
													5	1	0	12	9	1	5	0									15	13
													0	1	0	12	11	1	7	1									12	13
													3	1	0	12	11	1	4	1									15	13
													5	1	0	12	7	5	3	0									17	13
													5	1	0	12	10	1	3	1									16	13
													1	0	0	12	13	1	6	0									15	13
													3	0	1	12	6	5	6	0									14	13
													0	2	0	12	8	6	3	2									14	13
													0	1	1	12	9	5	4	1									14	13
													0	1	0	12	17	1	1	1									18	13
													0	2	0	12	12	3	3	1									15	13
													3	1	0	12	8	1	6	2									12	13
													0	1	0	12	7	6	6	1									13	13
													1	0	0	12	13	0	5	2									14	13
													0	1	0	12	12	0	7	1									12	13
													1	0	0	12	13	1	5	1									15	13
													0	2	0	12	9	3	5	2									12	13
													0	1	0	12	14	1	4	1									15	13
													1	1	0	12	13	2	4	0									16	13
													0	1	0	12	9	4	6	1									13	13
													0	1	0	12	14	0	4	2									14	13
													1	1	0	12	17	0	1	1									18	13
													3	2	0	12	10	3	2	1									16	13
													1	2	0	12	14	0	3	1									15	13
													4	1	0	12	12	1	2	1									17	13
													2	0	0	12	12	1	6	0									15	13
													3	2	0	12	12	0	2	2									15	13
													0	1	0	12	15	0	3	2									15	13
													0	1	1	12	12	2	4	1									14	13
													0	1	0	12	16	0	2	2									16	13
													1	0	0	12	15	0	4	1									16	13
													1	1	0	12	13	1	5	0									15	13
													3	2	0	12	12	1	3	0									16	13
													0	1	1	12	14	1	3	1									15	13
													1	0	1	12	12	2	5	0									15	13
													3	2	0	12	6	5	3	2									14	13
													3	1	0	12	9	1	6	1									13	13
													0	1	0	12	11	5	2	2									16	13
													4	0	0	12	13	0	2	2									17	13
													2	0	0	12	11	2	6	0									15	13
													1	1	0	12	13	4	2	0									18	13
													0	2	1	12	13	0	4	1									13	13
													3	1	0	12	12	0	4	1									15	13
													2	0	0	12	12	4	2	1									18	13
													2	2	0	12	11	0	5	1									13	13
													1	1	0	12	13	1	5	0									15	13
													3	1	1	12	7	4	4	1									14	13
													0	2	0	12	15	1	3	0									16	13
													2	4	0	12	10	0	4	1									12	13
													0	1	0	12	9	4	6	1									13	13
													4	2	0	12	11	0	2	2									15	13
													1	1	0	12	12	4	3	0									17	13
													0	1	0	12	13	0	4	3									13	13
													0	2	0	12	13	1	5	0									14	13
													0	2	0	12	17	0	1	1									17	13
													4	1	0	12	11	1	3	1									16	13
													1	1	0	12	17	0	1	1									18	13
													4	3	0	12	10	0	2	2									14	13
													0	2	0	12	10	4	3	2									14	13
													4	0	0	12	13	1	2	1									18	13
													0	3	0	12	10	4	4	0									14	13
													1	1	0	12	11	2	4	2									14	13
													0	3	0	12	11	3	3	1									14	13
													2	1	1	12	8	3	4	2									13	13
													3	1	0	12	12	0	3	2									15	13
													3	2	0	12	12	1	2	1									16	13
													0	1	0	12	11	2	7	0									13	13
													3	2	0	12	11	1	3	1									15	13
													0	1	0	12	16	1	3	0									17	13
													0	1	0	12	16	1	2	1									17	13
													0	1	1	12	13	0	5	1									13	13
													0	2	0	12	15	1	3	0									16	13
													4	0	0	12	10	1	5	1									15	13
													3	2	0	12	9	0	4	3									12	13
													3	1	0	12	12	0	4	1									15	13
													4	0	0	12	13	1	2	1									18	13
													1	0	0	12	14	1	4	1									16	13
													0	1	1	12	12	0	5	2									12	13
													2	0	0	12	14	1	3	1									17	13
													1	1	0	12	14	2	3	0									17	13
													3	0	1	12	12	0	4	1									15	13
													1	1	0	12	14	0	4	1									15	13
													1	1	0	12	15	1	3	0									17	13
													1	1	0	12	15	0	2	2									16	13
													2	1	1	12	7	3	5	2									12	13
													0	1	0	12	14	0	5	1									14	13
													0	0	1	12	15	0	3	2									15	13
													0	1	0	12	9	4	4	3									13	13
													3	1	0	12	12	0	4	1									15	13
													3	1	0	12	8	3	4	2									14	13
													3	3	0	12	11	0	3	1									14	13
													3	0	1	12	10	3	3	1									16	13
													0	0	1	12	13	1	5	1									14	13
													0	1	0	12	14	0	4	2									14	13
													1	1	0	12	14	1	3	1									16	13
													0	2	0	12	12	2	5	0									14	13
													1	1	0	12	14	2	3	0									17	13
													0	1	0	12	15	0	4	1									15	13
													7	1	0	12	10	0	2	1									17	13
													3	1	0	12	9	1	7	0									13	13
													4	1	0	12	8	1	6	1									13	13
													0	1	0	12	13	3	1	3									16	13
													1	1	0	12	13	0	4	2									14	13
													0	2	0	12	9	5	4	1									14	13
													1	3	1	12	14	0	1	1									15	13
													0	1	0	12	14	1	4	1									15	13
													3	2	0	12	12	0	3	1									15	13
													0	2	1	12	12	0	5	1									12	13
													0	1	0	12	10	4	4	2									14	13
													1	0	0	12	10	2	5	3									13	13
													2	3	0	12	10	3	2	1									15	13
													3	1	0	12	9	5	2	1									17	13
													0	1	0	12	11	3	2	4									14	13
													4	1	0	12	11	0	4	1									15	13
													4	2	0	12	12	1	1	1									17	13
													4	0	0	12	12	0	3	2									16	13
													0	2	0	12	12	1	6	0									13	13
													1	0	0	12	14	0	3	3									15	13
													5	2	0	12	9	1	4	0									15	13
													2	1	1	12	13	0	3	1									15	13
													1	0	0	12	14	2	4	0									17	13
													0	2	0	12	12	1	6	0									13	13
													0	1	0	12	12	2	4	2									14	13
													3	1	0	12	11	0	4	2									14	13
													0	3	0	12	13	1	4	0									14	13
													0	1	0	12	14	1	5	0									15	13
													0	1	0	12	8	4	6	2									12	13
													0	1	1	12	13	0	5	1									13	13
													2	2	0	12	12	0	4	1									14	13
													3	2	1	12	7	2	5	1									12	13
													5	1	1	12	6	2	5	1									13	13
													1	1	0	12	13	2	2	2									16	13
													4	0	1	12	9	3	3	1									16	13
													0	1	1	12	16	0	2	1									16	13
													1	0	0	12	13	0	5	2									14	13
													4	0	0	12	8	4	4	1									16	13
													1	1	0	12	13	1	5	0									15	13
													2	0	0	12	17	0	1	1									19	13
													1	0	0	12	15	1	3	1									17	13
													0	1	0	12	12	3	3	2									15	13
													1	1	0	12	12	3	3	1									16	13
													3	1	0	12	12	0	2	3									15	13
													3	2	1	12	6	4	4	1									13	13
													2	1	0	12	14	0	3	1									16	13
													1	1	0	12	14	1	4	0									16	13
													1	0	0	12	15	0	4	1									16	13
													5	0	1	12	11	0	4	0									16	13
													0	2	1	12	15	0	3	0									15	13
													1	2	0	12	9	5	3	1									15	13
													0	1	0	12	11	3	5	1									14	13
													1	0	0	12	13	0	5	2									14	13
													0	1	1	12	15	0	3	1									15	13
													1	1	0	12	16	1	1	1									18	13
													2	0	0	12	14	1	3	1									17	13
													4	3	0	12	9	2	3	0									15	13
													1	1	0	12	11	2	6	0									14	13
													1	1	0	12	8	4	5	2									13	13
													2	0	0	12	10	2	5	2									14	13
													2	2	0	12	12	1	3	1									15	13
													0	2	0	12	11	3	4	1									14	13
													1	0	1	12	14	1	4	0									16	13
													1	0	0	12	11	4	4	1									16	13
													3	1	0	12	10	1	5	1									14	13
													4	0	0	12	12	1	4	0									17	13
													1	1	0	12	15	1	2	1									17	13
													0	1	0	12	15	2	3	0									17	13
													1	1	0	12	13	3	1	2									17	13
													0	0	1	12	15	0	5	0									15	13
													3	1	0	12	10	1	6	0									14	13
													0	2	0	12	11	1	6	1									12	13
													3	0	1	12	14	0	2	1									17	13
													1	1	0	12	12	0	6	1									13	13
													5	2	0	12	10	0	3	1									15	13
													0	1	0	12	13	1	5	1									14	13
													1	0	0	12	13	2	5	0									16	13
													1	1	0	12	9	3	6	1									13	13
													2	2	0	12	11	0	5	1									13	13
													2	3	0	12	9	3	3	1									14	13
													1	1	0	12	13	1	4	1									15	13
													1	1	0	12	13	1	3	2									15	13
													1	0	0	12	13	1	6	0									15	13
													0	1	0	12	15	0	3	2									15	13
													0	1	0	12	14	2	1	3									16	13
													4	2	0	12	12	0	2	1									16	13
													4	0	0	12	11	0	5	1									15	13
													3	1	1	12	14	1	1	0									18	13
													1	1	0	12	13	0	4	2									14	13
													4	0	0	12	9	1	6	1									14	13
													1	1	0	12	14	0	4	1									15	13
													1	1	1	12	15	0	2	1									16	13
													0	1	1	12	16	0	2	1									16	13
													3	1	0	12	10	2	4	1									15	13
													2	0	0	12	15	0	3	1									17	13
													1	0	0	12	16	1	2	1									18	13
													1	1	0	12	11	3	3	2									15	13
													0	1	0	12	8	5	5	2									13	13
													4	0	0	12	14	0	2	1									18	13
													1	0	0	12	14	1	3	2									16	13
													3	1	0	12	11	0	5	1									14	13
													0	1	0	12	13	0	5	2									13	13
													2	3	0	12	11	3	2	0									16	13
													1	0	0	12	16	0	3	1									17	13
													0	1	0	12	15	0	4	1									15	13
													3	1	0	12	12	2	3	0									17	13
													1	1	0	12	16	0	2	1									17	13
													0	2	0	12	16	0	2	1									16	13
													1	1	0	12	13	0	5	1									14	13
													0	1	1	11	14	0	4	2									14	13
													6	2	0	11	7	1	5	1									14	13
													2	0	0	11	14	1	5	0									17	13
													2	0	0	11	11	4	4	1									17	13
													2	0	0	11	14	1	4	1									17	13
													1	0	0	11	16	0	4	1									17	13
													0	0	1	11	12	4	4	1									16	13
													4	1	1	11	10	2	3	1									16	13
													2	2	0	11	12	1	4	1									15	13
													3	1	0	11	11	3	3	1									17	13
													4	0	0	11	13	1	4	0									18	13
													2	2	0	11	12	0	3	3									14	13
													2	3	0	11	12	1	3	1									15	13
													5	2	0	11	8	1	5	1									14	13
													4	1	1	11	8	2	5	1									14	13
													0	1	0	11	16	1	3	1									17	13
													2	1	1	11	6	6	5	1									14	13
													2	0	0	11	15	1	3	1									18	13
													2	0	0	11	17	1	1	1									20	13
													0	2	0	11	15	1	4	0									16	13
													1	1	0	11	14	1	5	0									16	13
													1	1	0	11	17	0	1	2									18	13
													4	0	0	11	12	1	4	1									17	13
													2	0	0	11	13	3	3	1									18	13
													0	1	0	11	12	4	4	1									16	13
													1	2	0	11	11	2	6	0									14	13
													1	0	0	11	15	0	4	2									16	13
													3	1	0	11	14	0	3	1									17	13
													2	0	0	11	15	0	4	1									17	13
													4	2	1	11	9	1	5	0									14	13
													1	0	0	11	14	4	2	1									19	13
													1	1	0	11	17	0	2	1									18	13
													3	1	0	11	10	0	7	1									13	13
													1	1	1	11	15	0	4	0									16	13
													0	1	0	11	16	0	4	1									16	13
													1	1	0	11	15	0	3	2									16	13
													5	1	0	11	10	0	5	1									15	13
													3	1	0	11	13	1	3	1									17	13
													1	0	0	11	14	0	6	1									15	13
													1	0	0	11	13	3	4	1									17	13
													0	1	0	11	16	0	4	1									16	13
													0	1	0	11	16	0	4	1									16	13
													0	1	0	11	15	0	5	1									15	13
													0	1	0	11	15	0	4	2									15	13
													4	2	1	11	9	1	5	0									14	13
													0	1	0	11	14	2	5	0									16	13
													4	2	0	11	9	2	2	3									15	13
													0	1	0	11	14	1	6	0									15	13
													2	0	0	11	15	1	2	2									18	13
													4	1	1	11	11	0	5	0									15	13
													3	1	0	11	15	0	1	2									18	13
													2	1	0	11	9	2	6	2									13	13
													4	0	0	11	11	1	5	1									16	13
													1	0	1	11	8	3	6	3									12	13
													0	1	0	11	15	1	3	2									16	13
													1	1	0	11	16	1	2	1									18	13
													0	1	0	11	12	0	7	2									12	13
													2	1	1	11	9	4	4	1									15	13
													1	0	0	11	11	3	5	2									15	13
													1	1	0	11	12	0	6	2									13	13
													3	1	1	11	13	1	3	0									17	13
													3	1	0	11	11	1	5	1									15	13
													4	2	0	11	11	1	4	0									16	13
													4	0	0	11	9	3	4	2									16	13
													1	1	0	11	13	3	3	1									17	13
													2	0	0	11	12	2	4	2									16	13
													3	1	1	11	12	2	1	2									17	13
													0	2	0	11	11	2	4	3									13	13
													0	1	0	11	15	0	5	1									15	13
													3	2	1	11	9	4	2	1									16	13
													2	0	0	11	14	1	5	0									17	13
													5	2	0	11	10	2	3	0									17	13
													0	1	0	11	10	3	6	2									13	13
													0	2	0	11	13	2	3	2									15	13
													3	2	0	11	12	0	3	2									15	13
													3	2	0	11	10	2	3	2									15	13
													2	0	0	11	14	1	4	1									17	13
													0	1	1	11	11	0	8	1									11	13
													0	0	1	11	19	0	2	0									19	13
													1	2	0	11	14	2	1	2									17	13
													2	2	0	11	14	1	2	1									17	13
													0	1	0	11	10	4	5	2									14	13
													2	1	1	11	6	6	5	1									14	13
													5	2	0	11	9	0	4	2									14	13
													1	2	0	11	13	0	5	1									14	13
													0	1	1	11	14	1	4	1									15	13
													2	3	0	11	12	2	1	2									16	13
													1	0	0	11	12	1	7	1									14	13
													6	1	1	11	8	1	3	2									15	13
													1	1	0	11	15	2	2	1									18	13
													0	1	0	11	12	3	5	1									15	13
													1	0	0	11	14	1	5	1									16	13
													1	0	0	11	15	1	4	1									17	13
													0	1	1	11	13	0	6	1									13	14
													0	1	0	11	9	6	4	2									15	14
													0	3	0	11	14	2	3	0									16	14
													0	2	0	11	13	1	5	1									14	14
													1	0	1	11	15	1	4	0									17	14
													2	0	0	11	15	0	4	1									17	14
													1	1	1	11	13	0	6	0									14	14
													1	0	0	11	15	1	4	1									17	14
													6	2	0	11	7	2	5	0									15	14
													1	0	0	11	15	3	2	1									19	14
													1	1	0	11	13	2	4	1									16	14
													1	1	0	11	11	5	4	0									17	14
													1	0	0	11	16	0	4	1									17	14
													1	2	1	11	13	0	4	1									14	14
													0	1	0	11	12	0	8	1									12	14
													4	2	0	11	13	0	2	1									17	14
													1	2	0	11	11	3	4	1									15	14
													0	1	0	11	15	3	2	1									18	14
													3	2	0	11	13	0	3	1									16	14
													1	0	0	11	14	0	6	1									15	14
													1	1	0	11	13	0	5	2									14	14
													1	1	1	11	14	0	5	0									15	14
													1	1	0	11	11	0	7	2									12	14
													4	2	0	11	11	0	3	2									15	14
													4	2	0	11	10	2	3	1									16	14
													0	1	0	11	15	0	5	1									15	14
													2	0	0	11	12	1	6	1									15	14
													2	2	1	11	12	1	4	0									15	14
													0	1	0	11	13	1	6	1									14	14
													5	1	1	11	4	5	6	0									14	14
													0	1	0	11	13	2	2	4									15	14
													3	2	0	11	10	4	3	0									17	14
													1	1	0	11	16	0	2	2									17	14
													3	0	1	11	11	3	2	2									17	14
													1	1	0	11	15	0	4	1									16	14
													1	0	0	11	9	5	5	2									15	14
													0	1	1	11	15	2	2	1									17	14
													1	1	0	11	12	4	2	2									17	14
													3	3	0	11	8	0	6	2									11	14
													1	0	0	11	14	0	5	2									15	14
													5	1	0	11	10	1	3	2									16	14
													0	1	0	11	15	1	5	0									16	14
													2	2	0	11	12	1	4	1									15	14
													3	2	0	11	9	5	1	2									17	14
													1	2	1	11	15	1	2	0									17	14
													2	0	0	11	13	1	5	1									16	14
													1	1	0	11	15	1	4	0									17	14
													5	1	0	11	12	1	1	2									18	14
													2	0	0	11	15	1	3	1									18	14
													5	1	0	11	9	0	5	2									14	14
													0	1	0	11	12	4	3	2									16	14
													0	2	0	11	11	3	5	1									14	14
													0	2	0	11	16	1	3	0									17	14
													1	1	0	11	15	0	4	1									16	14
													1	1	0	11	13	0	6	1									14	14
													1	0	0	11	16	0	4	1									17	14
													0	1	0	11	16	0	4	1									16	14
													6	2	0	11	9	1	3	1									16	14
													1	1	0	11	16	1	3	0									18	14
													0	1	0	11	13	4	4	0									17	14
													0	1	0	11	13	3	3	2									16	14
													1	1	0	11	12	0	7	1									13	14
													1	0	0	11	11	3	5	2									15	14
													1	1	0	11	17	1	2	0									19	14
													3	1	0	11	14	1	3	0									18	14
													6	2	0	11	10	1	3	0									17	14
													2	2	0	11	12	0	5	1									14	14
													2	2	0	11	12	0	3	3									14	14
													0	1	0	11	14	1	4	2									15	14
													1	0	0	11	15	1	3	2									17	14
													2	2	0	11	14	1	2	1									17	14
													4	1	0	11	10	1	5	1									15	14
													0	2	0	11	12	2	4	2									14	14
													0	1	0	11	17	1	2	1									18	14
													3	1	0	11	13	1	4	0									17	14
													1	1	0	11	7	4	7	2									12	14
													1	1	0	11	13	4	2	1									18	14
													1	1	0	11	16	1	2	1									18	14
													0	2	0	11	16	0	3	1									16	14
													1	1	0	11	14	2	4	0									17	14
													0	2	0	11	10	2	6	2									12	14
													1	0	0	11	12	4	4	1									17	14
													0	1	1	11	13	0	5	2									13	14
													0	2	0	11	14	2	4	0									16	14
													0	0	1	11	13	0	8	0									13	14
													2	0	0	11	12	2	4	2									16	14
													1	0	0	11	14	3	3	1									18	14
													1	1	0	11	15	1	4	0									17	14
													0	1	0	11	13	2	6	0									15	14
													3	1	0	11	11	1	5	1									15	14
													0	1	0	11	15	1	4	1									16	14
													3	1	1	11	13	0	3	1									16	14
													2	3	0	11	12	1	3	1									15	14
													1	1	0	11	16	1	3	0									18	14
													0	1	0	11	11	5	3	2									16	14
													1	1	0	11	15	2	3	0									18	14
													2	0	0	11	14	2	4	0									18	14
													0	1	0	11	12	2	7	0									14	14
													0	1	0	11	11	4	4	2									15	14
													0	2	0	11	16	0	3	1									16	14
													0	1	0	11	12	0	7	2									12	14
													1	0	0	11	15	1	5	0									17	14
													0	1	1	11	14	1	5	0									15	14
													2	0	0	11	14	1	5	0									17	14
													3	1	0	11	14	0	3	1									17	14
													1	3	0	11	14	0	3	1									15	14
													1	1	1	11	14	1	4	0									16	14
													1	0	0	11	13	0	5	3									14	14
													4	0	0	11	7	3	6	2									14	14
													1	1	0	11	12	0	6	2									13	14
													1	0	0	11	16	0	4	1									17	14
													2	1	0	11	15	0	3	1									17	14
													3	1	0	11	12	0	4	2									15	14
													0	2	0	11	12	2	6	0									14	14
													0	1	0	11	12	3	5	1									15	14
													5	1	0	11	11	0	3	2									16	14
													0	1	1	11	14	2	3	1									16	14
													0	1	0	11	15	1	4	1									16	14
													1	1	0	11	11	2	7	0									14	14
													1	0	0	11	16	1	2	2									18	14
													2	0	0	11	11	3	3	3									16	14
													6	2	0	11	8	0	4	2									14	14
													1	1	0	11	15	1	2	2									17	14
													1	1	0	11	11	0	7	2									12	14
													2	0	0	11	15	2	2	1									19	14
													0	1	0	11	15	2	4	0									17	14
													0	2	0	11	11	3	5	1									14	14
													1	0	0	11	15	1	5	0									17	14
													0	2	0	11	17	2	1	0									19	14
													0	1	0	11	14	1	5	1									15	14
													2	0	0	11	15	1	2	2									18	14
													3	2	0	11	12	0	4	1									15	14
													2	0	0	11	14	0	5	1									16	14
													1	2	0	11	15	1	3	0									17	14
													2	0	0	11	13	4	3	0									19	14
													0	1	1	11	15	0	4	1									15	14
													0	2	0	11	14	4	2	0									18	14
													0	1	0	11	12	2	5	2									14	14
													4	0	0	11	15	0	2	1									19	14
													1	1	0	11	14	0	5	1									15	14
													0	1	1	11	13	3	3	1									16	14
													0	2	1	11	14	0	4	1									14	14
													4	1	0	11	13	1	2	1									18	14
													0	1	0	11	16	1	4	0									17	14
													1	1	0	11	13	1	6	0									15	14
													5	0	1	11	12	0	4	0									17	14
													1	0	0	11	15	0	5	1									16	14
													2	0	0	11	8	6	4	2									16	14
													2	2	0	11	14	1	3	0									17	14
													0	2	0	11	14	1	5	0									15	14
													0	2	0	11	11	2	5	2									13	14
													1	0	0	11	10	4	5	2									15	14
													4	1	0	11	10	0	6	1									14	14
													2	1	1	11	9	6	2	1									17	14
													1	1	0	11	14	2	4	0									17	14
													4	2	0	11	12	0	2	2									16	14
													5	1	1	11	9	0	5	1									14	14
													3	3	0	11	12	0	3	1									15	14
													2	2	0	11	13	1	4	0									16	14
													0	1	0	11	15	1	4	1									16	14
													0	1	0	11	13	3	3	2									16	14
													0	2	0	11	11	1	7	1									12	14
													5	0	1	11	9	3	3	1									17	14
													1	1	0	11	9	6	4	1									16	14
													2	2	1	11	10	1	6	0									13	14
													0	1	1	11	15	1	2	2									16	14
													6	2	0	11	12	0	1	1									18	14
													3	1	0	11	13	1	4	0									17	14
													0	1	0	11	15	1	4	1									16	14
													3	1	0	11	11	1	5	1									15	14
													1	0	0	11	11	5	4	1									17	14
													1	1	0	11	13	1	6	0									15	14
													0	1	1	11	16	0	3	1									16	14
													0	2	0	11	17	0	2	1									17	14
													3	0	1	11	9	3	5	1									15	14
													1	0	0	11	10	7	3	1									18	14
													1	1	0	11	13	1	5	1									15	14
													1	1	0	11	16	0	3	1									17	14
													3	2	0	11	11	0	4	2									14	14
													0	1	1	11	13	0	6	1									13	14
													2	1	0	11	14	0	3	2									16	14
													0	1	0	11	15	1	5	0									16	14
													1	0	0	11	12	5	3	1									18	14
													0	1	1	11	15	1	4	0									16	14
													4	1	0	11	12	0	4	1									16	14
													0	1	0	11	13	2	4	2									15	14
													1	1	0	11	14	1	4	1									16	14
													5	2	0	11	10	1	3	1									16	14
													0	1	0	11	13	1	7	0									14	14
													1	1	0	11	11	3	3	3									15	14
													3	1	0	11	13	2	3	0									18	14
													3	1	1	11	11	3	2	1									17	14
													1	1	0	11	13	0	5	2									14	14
													1	0	0	11	15	0	5	1									16	14
													5	0	0	11	12	2	3	0									19	14
													0	1	0	11	11	2	5	3									13	14
													0	1	0	11	16	2	3	0									18	14
													2	3	0	11	12	0	3	2									14	14
													1	0	0	11	13	1	6	1									15	14
													1	1	0	11	12	0	7	1									13	14
													1	1	0	11	12	0	6	2									13	14
													5	1	0	11	11	0	3	2									16	14
													0	1	0	11	15	0	4	2									15	14
													0	1	0	11	14	0	5	2									14	14
													0	2	0	11	15	0	4	1									15	14
													0	0	1	11	17	0	4	0									17	14
													0	2	0	11	13	2	5	0									15	14
													0	1	0	11	11	6	2	2									17	14
													4	1	0	11	13	0	3	1									17	14
													0	2	0	11	13	1	6	0									14	14
													1	0	0	11	10	2	7	2									13	14
													2	2	0	11	8	4	5	1									14	14
													3	2	0	11	14	0	2	1									17	14
													5	1	0	11	10	0	3	3									15	14
													1	1	0	11	16	0	3	1									17	14
													3	2	0	11	11	1	4	1									15	14
													0	2	0	11	8	6	5	1									14	14
													2	3	0	11	12	0	3	2									14	14
													1	0	0	11	11	1	8	1									13	14
													1	2	0	11	14	0	3	2									15	14
													1	0	1	11	11	4	3	2									16	14
													0	1	1	11	15	2	2	1									17	14
													1	1	0	11	12	3	4	1									16	14
													1	1	0	11	14	1	3	2									16	14
													1	1	0	11	14	0	5	1									15	14
													0	2	0	11	15	1	4	0									16	14
													0	1	0	11	13	3	4	1									16	14
													1	1	0	11	13	0	6	1									14	14
													0	2	0	11	13	2	5	0									15	14
													1	1	0	11	10	4	4	2									15	14
													0	1	0	11	14	1	6	0									15	14
													1	1	0	11	13	3	3	1									17	14
													0	1	0	11	13	2	6	0									15	14
													1	1	0	11	16	1	1	2									18	14
													1	0	0	11	11	5	4	1									17	14
													5	1	0	11	10	2	3	1									17	14
													1	0	0	11	15	3	2	1									19	14
													0	1	0	11	14	1	6	0									15	14
													0	2	0	11	11	2	4	3									13	14
													2	0	0	11	12	1	7	0									15	14
													1	1	1	11	14	0	4	1									15	14
													1	1	0	11	13	0	6	1									14	14
													5	1	0	11	11	0	4	1									16	14
													5	2	0	11	9	1	4	1									15	14
													2	3	0	11	13	1	3	0									16	14
													1	1	1	11	16	1	2	0									18	14
													0	2	0	11	13	4	2	1									17	14
													0	1	0	11	12	2	5	2									14	14
													4	1	0	11	8	5	2	2									17	14
													3	1	1	11	10	1	6	0									14	14
													1	1	0	11	13	4	3	0									18	14
													1	0	0	11	13	3	4	1									17	14
													0	0	1	11	15	0	6	0									15	14
													0	2	0	11	9	6	3	2									15	14
													0	1	0	11	13	2	4	2									15	14
													2	0	0	11	13	4	3	0									19	14
													3	1	0	11	14	0	3	1									17	14
													3	1	0	11	13	0	4	1									16	14
													0	1	0	11	15	1	3	2									16	14
													1	2	0	11	9	7	2	1									17	14
													1	0	0	11	15	1	3	2									17	14
													2	2	0	11	12	1	5	0									15	14
													3	2	0	11	11	0	4	2									14	14
													1	1	0	11	12	2	3	3									15	14
													0	1	1	11	12	1	5	2									13	14
													3	2	0	11	11	1	4	1									15	14
													3	1	0	11	13	0	4	1									16	14
													0	1	0	11	10	3	7	1									13	14
													1	0	0	11	14	0	5	2									15	14
													3	1	0	11	13	0	4	1									16	14
													3	1	0	11	11	2	2	3									16	14
													1	1	0	11	15	1	4	0									17	14
													3	3	0	11	11	0	4	1									14	14
													1	1	0	11	14	2	4	0									17	14
													0	1	0	11	13	1	5	2									14	14
													2	3	0	10	11	3	3	1									16	14
													2	2	1	10	9	3	4	2									14	14
													0	2	0	10	13	4	4	0									17	14
													1	2	0	10	17	0	2	1									18	14
													1	0	0	10	14	3	4	1									18	14
													1	1	0	10	8	5	5	3									14	14
													0	2	0	10	13	2	5	1									15	14
													0	1	1	10	16	1	3	1									17	14
													0	1	0	10	12	4	4	2									16	14
													3	1	1	10	12	3	3	0									18	14
													0	1	0	10	16	3	1	2									19	14
													2	3	0	10	12	1	4	1									15	14
													4	2	0	10	12	0	4	1									16	14
													4	3	0	10	11	1	2	2									16	14
													3	1	0	10	13	0	5	1									16	14
													2	1	1	10	10	6	2	1									18	14
													1	1	0	10	15	0	5	1									16	14
													0	0	1	10	18	0	4	0									18	14
													2	1	1	10	6	5	6	2									13	14
													1	0	1	10	13	3	5	0									17	14
													0	1	1	10	15	0	4	2									15	14
													1	1	0	10	14	2	3	2									17	14
													4	2	0	10	13	0	2	2									17	14
													0	2	0	10	16	2	3	0									18	14
													0	2	0	10	12	6	2	1									18	14
													3	1	0	10	14	0	3	2									17	14
													0	1	0	10	10	5	5	2									15	14
													3	2	0	10	13	1	2	2									17	14
													1	1	0	10	11	7	2	1									19	14
													1	4	0	10	11	2	5	0									14	14
													2	0	0	10	15	0	5	1									17	14
													1	0	1	10	12	3	3	3									16	14
													0	2	0	10	13	3	4	1									16	14
													3	2	0	10	11	1	4	2									15	14
													1	2	0	10	12	2	4	2									15	14
													3	1	0	10	15	1	3	0									19	14
													2	0	0	10	13	0	7	1									15	14
													4	3	0	10	9	3	2	2									16	14
													1	1	0	10	17	0	3	1									18	14
													1	0	0	10	13	3	3	3									17	14
													0	1	0	10	12	4	5	1									16	14
													0	1	0	10	16	0	5	1									16	14
													5	2	0	10	11	1	3	1									17	14
													1	1	0	10	13	1	7	0									15	14
													1	1	0	10	13	5	2	1									19	14
													1	1	0	10	15	0	4	2									16	14
													1	0	0	10	12	1	8	1									14	14
													2	0	0	10	15	0	5	1									17	14
													0	1	0	10	15	1	5	1									16	14
													1	1	0	10	11	3	4	3									15	14
													0	1	0	10	13	3	5	1									16	14
													1	0	0	10	14	1	7	0									16	14
													3	2	0	10	16	0	0	2									19	14
													0	1	0	10	12	2	8	0									14	14
													2	2	0	10	15	2	2	0									19	14
													0	2	0	10	15	1	5	0									16	14
													2	2	0	10	11	0	6	2									13	14
													1	1	0	10	9	6	4	2									16	14
													0	1	0	10	15	2	3	2									17	14
													1	1	0	10	15	0	5	1									16	14
													2	0	0	10	16	0	4	1									18	14
													4	2	0	10	13	0	3	1									17	14
													4	2	0	10	12	1	3	1									17	14
													1	0	1	10	15	3	2	1									19	14
													0	1	0	10	16	2	2	2									18	14
													2	1	0	10	10	3	4	3									15	14
													1	1	0	10	18	1	2	0									20	14
													1	1	0	10	15	1	4	1									17	14
													0	0	1	10	19	0	3	0									19	14
													0	2	0	10	13	1	6	1									14	14
													3	2	1	10	8	4	3	2									15	14
													7	1	0	10	11	1	2	1									19	14
													0	1	0	10	14	0	6	2									14	14
													1	1	0	10	10	6	5	0									17	14
													1	1	1	10	15	0	5	0									16	14
													6	2	0	10	9	1	5	0									16	14
													3	0	1	10	11	3	2	3									17	14
													3	2	0	10	12	1	5	0									16	14
													3	2	0	10	16	0	1	1									19	14
													3	2	0	10	12	1	4	1									16	14
													3	1	0	10	9	4	4	2									16	14
													2	0	0	10	16	1	2	2									19	14
													0	2	0	10	12	3	5	1									15	14
													0	1	0	10	12	5	4	1									17	14
													2	2	0	10	11	3	4	1									16	14
													4	2	1	10	9	2	4	1									15	14
													1	0	0	10	14	2	6	0									17	14
													1	3	0	10	12	3	2	2									16	14
													1	4	0	10	12	1	4	1									14	14
													3	2	0	10	14	1	2	1									18	14
													3	4	0	10	12	0	3	1									15	14
													3	0	1	10	9	5	3	2									17	14
													2	2	0	10	15	0	3	1									17	14
													0	1	0	10	16	3	2	1									19	14
													0	2	0	10	10	5	4	2									15	14
													0	1	0	10	13	3	5	1									16	14
													1	1	0	10	15	1	5	0									17	14
													0	1	0	10	14	1	7	0									15	14
													1	1	0	10	15	0	4	2									16	14
													3	2	0	10	15	1	1	1									19	14
													0	2	0	10	15	3	2	1									18	14
													3	3	0	10	13	1	3	0									17	14
													1	1	1	10	14	0	6	0									15	14
													1	1	0	10	14	2	3	2									17	14
													6	1	0	10	8	4	3	1									18	14
													1	0	0	10	17	0	3	2									18	14
													3	0	1	10	11	3	4	1									17	14
													2	2	0	10	10	5	3	1									17	14
													0	1	0	10	15	2	3	2									17	14
													1	0	1	10	17	1	3	0									19	14
													1	0	0	10	14	0	6	2									15	14
													6	2	0	10	10	0	3	2									16	14
													3	1	0	10	15	2	2	0									20	14
													0	1	1	10	17	0	3	1									17	14
													1	1	0	10	12	2	4	3									15	14
													1	0	0	10	15	2	5	0									18	14
													0	1	0	10	14	1	6	1									15	14
													1	1	0	10	18	0	2	1									19	14
													2	0	0	10	17	1	3	0									20	14
													1	0	0	10	16	0	5	1									17	14
													1	0	0	10	12	2	6	2									15	14
													2	2	1	10	12	3	3	0									17	14
													0	1	0	10	13	2	4	3									15	14
													1	0	0	10	16	2	4	0									19	14
													5	1	0	10	12	1	4	0									18	14
													1	0	0	10	17	0	3	2									18	14
													0	2	0	10	15	0	5	1									15	14
													0	2	0	10	15	2	4	0									17	14
													2	0	0	10	12	4	4	1									18	14
													1	1	0	10	14	2	5	0									17	14
													0	2	0	10	15	1	4	1									16	14
													5	0	0	10	12	1	3	2									18	14
													0	1	0	10	11	6	3	2									17	14
													1	1	0	10	19	0	1	1									20	14
													3	2	0	10	13	0	3	2									16	14
													4	4	0	10	8	1	6	0									13	14
													3	3	0	10	13	1	2	1									17	14
													4	3	0	10	10	1	4	1									15	14
													1	1	0	10	17	0	3	1									18	14
													2	2	0	10	11	1	7	0									14	14
													1	1	0	10	15	1	4	1									17	14
													2	3	0	10	10	0	6	2									12	14
													1	1	1	10	16	0	4	0									17	14
													1	5	0	10	9	1	7	0									11	14
													1	1	1	10	14	0	5	1									15	14
													4	0	0	10	11	4	4	0									19	14
													1	0	0	10	13	2	5	2									16	14
													1	1	0	10	18	1	2	0									20	14
													4	3	0	10	11	0	3	2									15	14
													2	1	0	10	13	4	1	2									19	14
													2	0	0	10	15	1	5	0									18	14
													2	0	0	10	15	2	4	0									19	14
													0	1	0	10	16	1	5	0									17	14
													0	1	0	10	13	4	2	3									17	14
													1	1	0	10	17	0	3	1									18	14
													1	0	0	10	14	4	2	2									19	14
													3	1	1	10	9	4	5	0									16	14
													1	2	0	10	14	4	1	1									19	14
													1	2	0	10	12	3	4	1									16	14
													4	0	0	10	12	5	1	1									21	14
													0	2	0	10	16	0	4	1									16	14
													1	0	1	10	12	3	3	3									16	14
													0	1	1	10	12	3	5	1									15	14
													1	0	0	10	14	1	7	0									16	14
													2	0	0	10	17	0	3	1									19	14
													4	2	1	10	10	1	3	2									15	14
													3	1	0	10	14	2	3	0									19	14
													2	1	1	10	14	0	4	1									16	14
													1	3	0	10	14	1	4	0									16	14
													2	2	0	10	13	1	5	0									16	14
													1	1	1	10	12	0	8	0									13	14
													2	3	0	10	12	0	4	2									14	14
													0	2	0	10	17	0	3	1									17	14
													1	2	1	10	14	1	4	0									16	14
													1	1	0	10	10	3	5	3									14	14
													3	1	0	10	14	0	4	1									17	14
													0	2	0	10	13	1	7	0									14	14
													1	0	0	10	12	3	6	1									16	14
													0	2	0	10	9	6	4	2									15	14
													1	4	0	10	14	0	3	1									15	14
													1	1	0	10	18	0	2	1									19	14
													1	2	0	10	17	1	1	1									19	14
													0	1	0	10	16	2	2	2									18	14
													0	1	0	10	17	0	3	2									17	14
													4	2	0	10	12	0	4	1									16	14
													1	1	0	10	16	2	3	0									19	14
													4	0	0	10	17	0	1	1									21	14
													0	1	0	10	16	1	4	1									17	14
													1	0	1	10	17	1	3	0									19	14
													0	2	0	10	9	4	5	3									13	14
													0	0	1	10	14	0	8	0									14	14
													0	1	0	10	15	3	3	1									18	14
													4	0	0	10	15	0	3	1									19	14
													3	1	0	10	11	1	5	2									15	14
													1	0	0	10	12	3	6	1									16	14
													4	3	0	10	12	0	2	2									16	14
													1	0	0	10	14	1	6	1									16	14
													4	1	1	10	11	4	2	0									19	14
													0	1	0	10	14	3	3	2									17	14
													1	3	1	10	13	1	4	0									15	14
													0	0	1	10	17	0	5	0									17	14
													3	2	0	10	12	2	4	0									17	14
													3	2	0	10	12	0	3	3									15	14
													3	1	1	10	12	2	3	1									17	14
													0	2	0	10	17	0	3	1									17	14
													3	1	0	10	12	2	2	3									17	14
													0	2	0	10	13	3	4	1									16	14
													1	0	0	10	15	2	3	2									18	14
													1	1	0	10	14	5	1	1									20	14
													1	1	0	10	17	2	2	0									20	14
													1	1	0	10	13	0	7	1									14	14
													4	2	0	10	10	2	5	0									16	14
													4	2	0	10	9	4	4	0									17	14
													3	2	0	10	11	0	6	1									14	14
													0	1	0	10	12	1	9	0									13	14
													0	1	0	10	13	3	5	1									16	14
													4	2	0	10	12	1	3	1									17	14
													2	2	0	10	13	1	3	2									16	14
													0	1	0	10	10	3	6	3									13	14
													2	3	0	10	9	5	2	2									16	14
													3	2	0	10	14	1	2	1									18	14
													2	3	0	10	12	3	2	1									17	14
													1	1	0	10	15	1	5	0									17	14
													4	1	0	10	15	0	2	1									19	14
													4	0	0	10	16	1	2	0									21	14
													0	1	0	10	16	0	4	2									16	14
													1	1	0	10	13	3	3	2									17	14
													0	1	0	10	16	1	4	1									17	14
													3	1	0	10	13	1	4	1									17	14
													0	1	0	10	16	1	4	1									17	14
													2	3	0	10	13	0	4	1									15	14
													2	0	0	10	16	1	4	0									19	14
													3	0	1	10	9	3	5	2									15	14
													4	0	0	10	14	0	4	1									18	14
													0	1	0	10	16	2	4	0									18	14
													1	0	0	10	14	2	6	0									17	14
													1	0	0	10	17	1	3	1									19	14
													2	0	0	10	17	1	2	1									20	14
													0	2	0	10	16	0	3	2									16	14
													2	2	0	10	13	1	5	0									16	14
													3	1	0	10	14	1	4	0									18	14
													4	2	0	10	11	2	4	0									17	14
													4	1	1	10	9	2	5	1									15	14
													2	0	0	10	15	2	4	0									19	14
													2	3	0	10	12	1	3	2									15	14
													4	3	0	10	12	0	1	3									16	14
													1	1	0	10	18	0	1	2									19	14
													0	1	0	10	13	3	5	1									16	14
													0	1	1	10	15	0	5	1									15	14
													7	1	0	10	11	1	1	2									19	14
													2	2	0	10	10	2	5	2									14	14
													3	3	0	10	12	0	4	1									15	14
													0	1	0	10	16	1	4	1									17	14
													1	0	0	10	13	3	5	1									17	14
													0	1	0	10	17	0	4	1									17	14
													4	2	1	10	11	1	2	2									16	14
													3	2	0	10	12	1	5	0									16	14
													1	1	0	10	17	1	3	0									19	14
													1	1	0	10	14	2	5	0									17	14
													1	1	0	10	10	6	3	2									17	14
													1	1	0	10	13	2	3	3									16	14
													1	1	0	10	15	1	5	0									17	14
													3	1	0	10	14	0	4	1									17	14
													0	1	0	10	16	1	4	1									17	14
													2	0	1	10	14	0	6	0									16	14
													1	2	0	10	17	0	2	1									18	14
													0	3	0	10	15	1	4	0									16	14
													1	1	0	10	13	1	6	1									15	14
													5	1	0	10	13	0	3	1									18	14
													1	0	0	10	15	3	3	1									19	14
													0	1	0	10	11	3	5	3									14	14
													1	1	0	10	16	1	4	0									18	14
													1	1	0	10	11	3	6	1									15	14
													1	0	0	10	16	1	5	0									18	14
													2	2	0	10	10	3	5	1									15	14
													0	2	0	10	14	3	1	3									17	14
													1	1	0	10	15	1	2	3									17	14
													1	0	1	10	12	3	3	3									16	14
													3	1	0	10	12	1	6	0									16	14
													0	1	0	10	12	2	6	2									14	14
													0	2	0	10	13	2	4	2									15	15
													0	2	0	10	13	4	3	1									17	15
													1	1	0	10	14	2	5	0									17	15
													4	2	0	10	12	0	4	1									16	15
													1	0	1	10	15	0	5	1									16	15
													1	0	0	10	15	0	5	2									16	15
													4	1	0	10	11	3	3	1									18	15
													0	2	0	10	13	3	3	2									16	15
													2	2	0	10	13	0	5	1									15	15
													1	1	0	10	12	5	3	1									18	15
													3	1	0	10	15	1	3	0									19	15
													1	0	0	10	16	3	2	1									20	15
													1	1	0	10	15	1	4	1									17	15
													4	2	0	10	8	3	5	1									15	15
													3	2	0	10	12	1	5	0									16	15
													3	1	0	10	15	1	3	0									19	15
													0	1	0	10	17	1	3	1									18	15
													0	1	1	10	17	1	3	0									18	15
													0	1	0	10	15	1	5	1									16	15
													0	1	1	10	15	1	4	1									16	15
													1	1	0	10	11	2	6	2									14	15
													1	0	0	10	16	1	5	0									18	15
													3	1	0	10	12	1	6	0									16	15
													4	2	0	10	10	1	5	1									15	15
													1	2	0	10	14	3	2	1									18	15
													2	1	1	10	10	2	4	3									14	15
													0	1	0	10	16	1	4	1									17	15
													2	3	0	10	13	1	4	0									16	15
													0	2	1	10	16	0	3	1									16	15
													5	2	0	10	8	3	5	0									16	15
													1	1	0	10	15	2	4	0									18	15
													1	1	0	10	11	2	6	2									14	15
													1	1	0	10	14	0	6	1									15	15
													2	1	1	10	9	6	3	1									17	15
													0	1	0	10	19	1	2	0									20	15
													1	0	0	10	15	0	6	1									16	15
													0	2	0	10	13	3	4	1									16	15
													0	1	0	10	15	3	2	2									18	15
													0	0	1	10	12	1	8	1									13	15
													2	0	0	10	14	4	3	0									20	15
													4	2	0	10	13	2	2	0									19	15
													5	2	0	10	6	5	5	0									16	15
													1	1	0	10	12	6	3	0									19	15
													1	0	0	10	13	3	5	1									17	15
													3	1	0	10	14	0	3	2									17	15
													3	1	0	10	12	2	2	3									17	15
													4	1	0	10	9	3	5	1									16	15
													1	3	0	10	11	1	5	2									13	15
													1	0	0	10	15	1	5	1									17	15
													0	0	1	10	15	0	7	0									15	15
													4	2	0	10	11	1	5	0									16	15
													0	1	0	10	16	0	4	2									16	15
													0	1	0	10	15	1	6	0									16	15
													1	0	0	10	15	1	4	2									17	15
													3	1	0	10	13	1	4	1									17	15
													2	3	0	10	11	1	5	1									14	15
													2	2	0	10	14	2	3	0									18	15
													2	3	0	10	12	1	3	2									15	15
													5	1	0	10	14	1	1	1									20	15
													0	1	0	10	15	2	5	0									17	15
													0	1	0	10	16	0	5	1									16	15
													1	0	0	10	14	1	6	1									16	15
													0	1	0	10	14	1	6	1									15	15
													4	2	0	10	11	0	5	1									15	15
													3	2	0	10	11	3	1	3									17	15
													0	1	0	10	16	1	5	0									17	15
													4	1	1	10	11	2	3	1									17	15
													3	1	0	10	15	1	3	0									19	15
													4	1	0	10	6	5	5	2									15	15
													0	2	0	10	12	4	3	2									16	15
													1	1	0	10	17	0	3	1									18	15
													4	1	0	10	10	3	4	1									17	15
													3	2	1	10	6	4	6	1									13	15
													3	1	0	10	15	0	3	1									18	15
													2	2	1	10	13	1	4	0									16	15
													1	0	0	10	16	0	4	2									17	15
													2	1	1	10	11	3	4	1									16	15
													4	1	0	10	9	3	3	3									16	15
													1	0	0	10	14	2	6	0									17	15
													0	2	0	10	14	2	5	0									16	15
													3	1	0	10	12	1	6	0									16	15
													2	2	0	10	15	1	3	0									18	15
													1	1	0	10	15	0	5	1									16	15
													0	1	0	10	14	0	6	2									14	15
													1	0	0	10	16	1	4	1									18	15
													2	1	0	10	10	5	3	2									17	15
													2	0	0	10	12	4	5	0									18	15
													2	2	1	10	12	3	2	1									17	15
													1	1	0	10	14	0	5	2									15	15
													0	1	0	10	18	0	2	2									18	15
													1	0	1	10	11	3	4	3									15	15
													3	1	0	10	14	1	4	0									18	15
													1	1	0	10	15	3	2	1									19	15
													3	1	0	10	12	4	3	0									19	15
													3	2	0	10	11	2	4	1									16	15
													1	1	0	10	13	1	7	0									15	15
													3	0	0	10	10	2	6	2									15	15
													1	1	0	10	14	0	5	2									15	15
													0	2	0	10	16	0	4	1									16	15
													2	1	0	10	12	3	4	1									17	15
													0	1	0	10	15	1	6	0									16	15
													0	1	0	10	13	3	5	1									16	15
													3	1	0	10	14	2	3	0									19	15
													0	1	0	10	16	2	2	2									18	15
													0	1	0	10	16	2	1	3									18	15
													2	1	1	10	16	1	2	0									19	15
													3	2	0	10	12	1	5	0									16	15
													0	1	0	10	13	3	5	1									16	15
													2	1	0	10	11	3	4	2									16	15
													4	3	0	10	9	0	5	2									13	15
													1	1	0	10	16	1	3	1									18	15
													1	0	1	10	12	1	5	3									14	15
													2	3	0	10	10	4	2	2									16	15
													1	1	0	10	15	2	2	2									18	15
													1	1	0	10	16	1	3	1									18	15
													1	1	0	10	14	0	6	1									15	15
													1	0	0	10	15	2	3	2									18	15
													1	1	0	10	12	3	3	3									16	15
													0	1	0	10	18	0	3	1									18	15
													5	0	1	10	8	7	2	0									20	15
													3	2	0	10	14	1	2	1									18	15
													1	0	0	10	11	5	5	1									17	15
													0	1	0	10	17	2	3	0									19	15
													6	1	0	10	11	1	4	0									18	15
													2	0	0	10	15	0	5	1									17	15
													0	1	0	10	14	3	2	3									17	15
													4	1	1	10	11	2	3	1									17	15
													1	0	0	10	14	1	6	1									16	15
													0	1	0	10	13	2	6	1									15	15
													1	1	0	10	15	0	5	1									16	15
													3	1	0	10	13	2	4	0									18	15
													1	0	0	10	17	0	4	1									18	15
													0	1	0	10	15	2	5	0									17	15
													3	2	1	10	9	3	5	0									15	15
													0	1	0	10	14	2	6	0									16	15
													3	1	0	10	12	1	6	0									16	15
													3	2	0	10	10	2	4	2									15	15
													1	1	0	10	14	1	6	0									16	15
													2	3	0	10	15	0	2	1									17	15
													1	0	0	10	14	3	3	2									18	15
													3	2	0	10	13	1	3	1									17	15
													3	3	0	10	13	1	1	2									17	15
													1	2	0	10	17	0	2	1									18	15
													0	1	0	10	17	0	4	1									17	15
													0	2	0	10	13	1	4	3									14	15
													2	0	0	10	13	1	6	1									16	15
													1	0	0	10	17	0	3	2									18	15
													2	0	0	10	14	1	6	0									17	15
													1	1	0	10	16	2	3	0									19	15
													2	0	0	10	16	0	3	2									18	15
													1	1	0	10	12	4	4	1									17	15
													3	3	0	10	12	1	3	1									16	15
													3	1	0	10	12	0	5	2									15	15
													1	0	0	10	16	0	4	2									17	15
													1	1	0	10	15	1	5	0									17	15
													0	1	0	10	14	1	6	1									15	15
													3	1	0	10	12	3	3	1									18	15
													2	0	0	10	12	3	5	1									17	15
													1	1	0	10	13	0	6	2									14	15
													1	1	0	10	15	1	5	0									17	15
													0	1	0	10	16	1	5	0									17	15
													1	1	0	10	14	1	5	1									16	15
													3	1	1	10	9	4	4	1									16	15
													0	2	0	10	8	6	5	2									14	15
													2	0	0	10	15	0	5	1									17	15
													0	1	1	10	16	1	3	1									17	15
													0	1	0	10	14	0	6	2									14	15
													1	0	0	10	18	0	3	1									19	15
													0	1	0	10	16	0	4	2									16	15
													4	2	0	10	13	0	3	1									17	15
													0	1	0	10	13	2	4	3									15	15
													2	2	0	10	12	1	4	2									15	15
													4	2	0	10	11	0	5	1									15	15
													1	1	0	10	15	0	5	1									16	15
													2	0	0	10	16	0	4	1									18	15
													0	1	0	10	17	0	3	2									17	15
													1	1	0	10	15	1	5	0									17	15
													1	1	0	10	13	2	6	0									16	15
													0	1	0	10	15	0	6	1									15	15
													3	1	0	10	12	3	2	2									18	15
													0	2	0	10	16	1	4	0									17	15
													2	0	0	10	15	3	2	1									20	15
													0	1	0	10	15	0	5	2									15	15
													1	1	0	10	14	1	5	1									16	15
													3	2	1	10	6	4	6	1									13	15
													4	1	0	10	11	1	6	0									16	15
													1	1	0	10	10	5	3	3									16	15
													0	1	0	10	15	3	3	1									18	15
													3	0	1	10	9	6	4	0									18	15
													1	1	0	10	14	1	6	0									16	15
													2	0	0	10	11	5	4	1									18	15
													0	1	0	10	13	3	4	2									16	15
													5	2	0	10	10	1	4	1									16	15
													1	0	0	10	14	1	7	0									16	15
													0	1	0	10	17	1	3	1									18	15
													1	0	0	10	16	1	5	0									18	15
													4	0	0	10	12	1	5	1									17	15
													2	2	0	10	12	1	6	0									15	15
													3	1	0	10	13	2	4	0									18	15
													2	1	1	10	10	3	4	2									15	15
													1	0	0	10	11	6	5	0									18	15
													0	2	0	10	10	6	3	2									16	15
													3	3	0	10	10	1	4	2									14	15
													3	1	1	10	13	0	4	1									16	15
													1	0	0	10	13	2	5	2									16	15
													4	0	1	10	11	2	4	1									17	15
													1	1	0	10	16	1	3	1									18	15
													1	0	0	10	11	4	6	1									16	15
													0	1	0	10	17	1	3	1									18	15
													1	1	0	10	10	3	7	1									14	15
													1	1	0	10	12	0	8	1									13	15
													3	1	0	10	13	2	4	0									18	15
													3	1	0	10	11	4	3	1									18	15
													1	1	0	10	14	4	3	0									19	15
													1	0	0	10	11	2	6	3									14	15
													3	1	0	10	15	1	3	0									19	15
													0	1	1	10	13	1	5	2									14	15
													0	1	0	10	16	1	4	1									17	15
													1	0	0	10	14	0	7	1									15	15
													3	1	0	10	14	0	3	2									17	15
													4	0	0	10	13	1	4	1									18	15
													3	2	1	10	13	0	4	0									16	15
													4	0	1	10	13	0	4	1									17	15
													2	1	1	10	10	5	4	0									17	15
													1	0	0	10	13	3	5	1									17	15
													1	1	0	10	16	1	4	0									18	15
													5	1	0	10	13	0	3	1									18	15
													0	1	0	10	11	4	5	2									15	15
													0	1	0	10	10	5	4	3									15	15
													3	1	0	10	11	3	4	1									17	15
													1	1	0	10	12	2	7	0									15	15
													3	1	0	10	13	1	5	0									17	15
													0	1	0	10	13	4	3	2									17	15
													3	1	0	10	13	0	5	1									16	15
													0	1	0	10	17	0	3	2									17	15
													2	3	0	10	13	1	4	0									16	15
													5	1	0	10	13	0	3	1									18	15
													1	1	0	10	16	0	4	1									17	15
													3	3	1	10	8	4	3	1									15	15
													4	0	1	10	11	1	4	2									16	15
													1	0	0	10	15	0	4	3									16	15
													2	2	0	10	11	2	4	2									15	15
													0	1	0	10	13	4	2	3									17	15
													5	1	0	10	10	0	6	1									15	15
													3	3	0	10	12	0	3	2									15	15
													2	2	0	10	12	1	5	1									15	15
													1	0	0	10	12	3	4	3									16	15
													3	3	0	10	12	0	3	2									15	15
													1	0	0	10	16	1	4	1									18	15
													0	1	0	10	16	3	2	1									19	15
													1	1	0	10	17	1	3	0									19	15
													3	1	0	10	13	0	5	1									16	15
													3	1	0	10	13	1	5	0									17	15
													2	3	0	10	13	2	3	0									17	15
													2	0	0	10	14	1	5	1									17	15
													2	0	0	10	9	3	6	3									14	15
													0	2	0	10	14	4	2	1									18	15
													1	0	0	10	14	2	4	2									17	15
													0	2	0	10	14	0	5	2									14	15
													3	2	1	10	13	0	4	0									16	15
													1	0	0	10	11	3	7	1									15	15
													3	1	0	10	13	0	5	1									16	15
													3	2	0	10	16	1	1	0									20	15
													0	2	0	10	14	1	5	1									15	15
													0	1	0	10	12	3	6	1									15	15
													0	1	0	10	19	0	2	1									19	15
													1	1	0	10	15	1	5	0									17	15
													1	1	0	10	14	1	5	1									16	15
													0	2	0	10	11	2	5	3									13	15
													1	1	0	10	15	0	4	2									16	15
													2	1	0	10	13	0	6	1									15	15
													0	1	0	10	16	2	4	0									18	15
													0	1	0	10	17	1	4	0									18	15
													2	0	0	10	11	6	2	2									19	15
													0	1	0	10	15	0	6	1									15	15
													4	2	1	10	9	2	4	1									15	15
													4	2	0	10	11	0	5	1									15	15
													1	1	0	10	14	3	2	2									18	15
													0	1	0	10	13	2	7	0									15	15
													1	1	0	10	15	0	5	1									16	15
													1	1	0	10	13	5	1	2									19	15
													1	0	1	10	9	2	6	4									12	15
													2	0	0	10	15	0	4	2									17	15
													2	2	0	10	11	3	4	1									16	15
													2	0	0	10	13	3	4	1									18	15
													2	0	0	10	19	1	1	0									22	15
													0	1	0	10	17	1	3	1									18	15
													0	0	1	10	15	1	5	1									16	15
													0	2	0	10	15	1	4	1									16	15
													3	1	0	10	11	3	3	2									17	15
													1	0	0	10	16	2	2	2									19	15
													1	2	0	10	17	2	1	0									20	15
													0	1	0	10	14	1	6	1									15	15
													1	1	0	10	13	2	3	3									16	15
													0	2	0	10	11	3	4	3									14	15
													0	2	0	10	10	3	6	2									13	15
													3	2	0	10	11	0	5	2									14	15
													0	2	1	10	14	0	6	0									14	15
													3	4	0	10	12	1	1	2									16	15
													0	1	0	10	14	2	6	0									16	15
													1	0	1	10	12	2	7	0									15	15
													0	1	0	10	10	7	4	1									17	15
													1	2	0	10	15	0	4	1									16	15
													1	0	0	10	14	1	6	1									16	15
													3	0	1	10	8	4	5	2									15	15
													0	1	0	10	15	1	6	0									16	15
													0	1	0	10	15	0	5	2									15	15
													3	1	0	10	12	1	5	1									16	15
													2	0	0	10	14	0	6	1									16	15
													0	1	0	10	17	1	3	1									18	15
													1	2	0	10	13	2	3	2									16	15
													0	1	0	10	16	1	4	1									17	15
													3	1	0	10	13	0	4	2									16	15
													0	1	0	10	18	1	2	1									19	15
													3	1	0	10	14	0	4	1									17	15
													0	2	0	10	14	1	5	1									15	15
													0	2	0	10	15	0	4	2									15	15
													1	1	0	10	10	1	5	5									12	15
													1	0	0	10	17	0	3	2									18	15
													0	1	1	10	15	0	5	1									15	15
													1	2	0	10	13	3	3	1									17	15
													1	0	0	10	15	1	5	1									17	15
													1	3	0	10	11	1	6	1									13	15
													4	1	0	10	12	1	4	1									17	15
													2	0	0	10	12	3	4	2									17	15
													4	1	0	10	12	0	5	1									16	15
													2	2	0	10	15	1	3	0									18	15
													0	2	0	10	15	1	4	1									16	15
													5	3	0	10	11	0	3	1									16	15
													0	1	0	10	14	2	6	0									16	15
													2	3	0	10	14	1	3	0									17	15
													2	0	0	10	17	0	3	1									19	15
													1	0	0	10	15	1	5	1									17	15
													1	1	0	10	13	0	7	1									14	15
													3	1	0	10	16	1	2	0									20	15
													1	3	0	10	12	2	4	1									15	15
													0	2	0	10	13	1	7	0									14	15
													0	1	0	10	16	1	4	1									17	15
													0	0	1	10	15	1	5	1									16	15
													1	1	0	10	13	0	6	2									14	15
													4	2	1	10	11	2	2	1									17	15
													2	2	0	10	13	0	4	2									15	15
													0	2	0	10	16	1	3	1									17	15
													3	3	0	10	12	0	3	2									15	15
													1	1	0	10	16	1	3	1									18	15
													0	3	0	10	14	1	4	1									15	15
													1	1	0	10	14	2	3	2									17	15
													2	0	0	10	10	6	3	2									18	15
													2	1	0	10	11	2	7	0									15	15
													2	2	0	10	15	1	1	2									18	15
													6	1	1	10	8	3	4	0									17	15
													1	0	0	10	16	2	4	0									19	15
													0	1	1	10	13	1	5	2									14	15
													0	2	1	10	17	0	2	1									17	15
													0	2	0	10	11	3	5	2									14	15
													3	2	0	10	10	4	2	2									17	15
													2	2	1	10	12	1	5	0									15	15
													1	1	0	10	14	4	1	2									19	15
													2	0	0	10	14	1	6	0									17	15
													2	0	0	10	15	1	4	1									18	15
													2	2	0	10	10	1	7	1									13	15
													0	2	0	10	16	0	4	1									16	15
													2	2	0	10	13	0	4	2									15	15
													3	2	1	10	9	3	4	1									15	15
													5	2	0	10	12	1	3	0									18	15
													2	0	0	10	12	3	5	1									17	15
													0	1	1	9	14	1	7	0									15	15
													3	1	0	9	9	2	6	3									14	15
													1	1	0	9	18	0	3	1									19	15
													5	3	0	9	11	1	4	0									17	15
													3	1	0	9	14	1	5	0									18	15
													1	1	0	9	9	3	8	2									13	15
													3	2	0	9	11	0	7	1									14	15
													0	1	1	9	14	3	4	1									17	15
													2	2	1	9	14	1	4	0									17	15
													0	1	0	9	11	4	4	4									15	15
													2	3	0	9	14	0	4	1									16	15
													3	3	0	9	12	1	4	1									16	15
													3	1	0	9	13	0	5	2									16	15
													0	1	0	9	17	1	2	3									18	15
													0	1	0	9	12	1	9	1									13	15
													0	1	0	9	15	1	6	1									16	15
													4	3	0	9	12	1	3	1									17	15
													0	2	0	9	13	5	1	3									18	15
													3	3	0	9	12	1	4	1									16	15
													4	1	0	9	13	0	5	1									17	15
													0	1	0	9	17	0	5	1									17	15
													3	0	1	9	10	6	3	1									19	15
													6	2	0	9	11	0	4	1									17	15
													0	1	0	9	17	1	4	1									18	15
													1	1	0	9	15	2	3	2									18	15
													1	0	0	9	15	2	5	1									18	15
													2	1	1	9	11	2	4	3									15	15
													0	1	0	9	18	0	3	2									18	15
													1	1	0	9	11	5	3	3									17	15
													1	1	0	9	14	2	4	2									17	15
													3	2	1	9	11	3	4	0									17	15
													2	2	0	9	13	0	6	1									15	15
													1	1	0	9	11	3	5	3									15	15
													1	0	0	9	12	5	3	3									18	15
													3	1	0	9	14	1	5	0									18	15
													0	1	0	9	15	1	6	1									16	15
													0	2	0	9	15	4	3	0									19	15
													3	1	0	9	11	1	8	0									15	15
													1	0	0	9	15	4	2	2									20	15
													1	2	0	9	14	2	3	2									17	15
													1	1	0	9	11	5	4	2									17	15
													2	0	0	9	14	1	5	2									17	15
													0	1	0	9	15	2	6	0									17	15
													0	1	1	9	14	0	6	2									14	15
													0	1	0	9	16	2	5	0									18	15
													3	1	0	9	14	0	4	2									17	15
													2	1	0	9	14	2	3	2									18	15
													0	1	0	9	16	3	3	1									19	15
													1	1	0	9	13	1	7	1									15	15
													1	1	0	9	18	0	3	1									19	15
													1	1	0	9	12	0	9	1									13	15
													2	0	0	9	17	0	4	1									19	15
													2	2	0	9	11	2	7	0									15	15
													1	1	0	9	18	1	3	0									20	15
													1	1	0	9	16	1	4	1									18	15
													5	0	0	9	14	1	3	1									20	15
													1	0	0	9	11	5	5	2									17	15
													1	0	1	9	17	1	4	0									19	15
													1	0	1	9	13	5	3	1									19	15
													1	0	0	9	17	0	5	1									18	15
													0	1	0	9	12	2	4	5									14	15
													0	1	0	9	14	1	7	1									15	15
													0	0	1	9	15	0	6	2									15	15
													1	0	1	9	15	3	3	1									19	15
													0	1	0	9	17	1	5	0									18	15
													0	1	0	9	12	4	5	2									16	15
													0	2	0	9	16	1	5	0									17	15
													0	1	0	9	18	1	3	1									19	15
													1	1	0	9	15	1	5	1									17	15
													0	2	0	9	16	0	5	1									16	15
													0	1	0	9	17	0	5	1									17	15
													1	1	0	9	10	2	8	2									13	15
													1	0	1	9	16	0	5	1									17	15
													1	2	0	9	16	2	3	0									19	15
													0	2	0	9	11	3	5	3									14	15
													1	1	0	9	12	2	7	1									15	15
													1	0	0	9	17	0	5	1									18	15
													2	2	0	9	14	0	5	1									16	15
													1	0	0	9	14	2	7	0									17	15
													0	1	0	9	14	3	3	3									17	15
													2	2	0	9	15	0	3	2									17	15
													5	3	0	9	12	2	2	0									19	15
													1	0	0	9	13	0	9	1									14	15
													1	0	0	9	15	4	4	0									20	15
													1	1	0	9	12	6	3	1									19	15
													0	0	1	9	13	3	5	2									16	15
													3	2	0	9	14	0	4	1									17	15
													2	1	1	9	11	5	3	1									18	15
													0	1	0	9	13	3	6	1									16	15
													2	2	0	9	11	3	5	1									16	15
													5	3	0	9	10	1	4	1									16	15
													0	1	0	9	19	1	2	1									20	15
													0	1	1	9	13	2	5	2									15	15
													0	1	0	9	15	3	4	1									18	15
													3	1	0	9	16	1	3	0									20	15
													3	1	0	9	14	0	5	1									17	15
													2	2	0	9	12	3	3	2									17	15
													5	1	0	9	12	1	5	0									18	15
													0	1	0	9	18	0	3	2									18	15
													1	1	0	9	14	2	6	0									17	15
													0	1	0	9	16	0	5	2									16	15
													2	1	0	9	13	2	4	2									17	15
													0	2	0	9	16	1	3	2									17	15
													1	1	0	9	12	2	6	2									15	15
													5	2	1	9	9	2	4	1									16	15
													4	3	0	9	13	0	3	1									17	15
													3	3	0	9	12	0	4	2									15	15
													1	0	0	9	14	2	5	2									17	15
													0	2	1	9	13	0	7	1									13	15
													3	2	0	9	13	1	5	0									17	15
													3	1	0	9	16	1	2	1									20	15
													4	2	0	9	15	1	2	0									20	15
													1	3	0	9	12	1	6	1									14	15
													4	2	0	9	14	1	2	1									19	15
													3	2	0	9	14	0	4	1									17	15
													3	1	0	9	14	1	5	0									18	15
													0	0	1	9	18	0	5	0									18	15
													1	0	0	9	13	0	7	3									14	15
													1	0	0	9	11	5	4	3									17	15
													1	1	0	9	14	1	6	1									16	15
													0	3	0	9	13	2	3	3									15	15
													0	1	0	9	13	6	3	1									19	15
													1	1	0	9	14	0	6	2									15	15
													2	2	1	9	10	3	4	2									15	15
													0	1	0	9	15	1	6	1									16	15
													0	2	0	9	17	1	3	1									18	15
													3	1	0	9	12	0	6	2									15	15
													3	3	1	9	9	1	5	2									13	15
													3	0	0	9	14	1	5	1									18	15
													1	1	0	9	15	3	2	2									19	15
													3	3	0	9	14	0	2	2									17	15
													2	1	1	9	14	1	5	0									17	15
													6	2	0	9	11	0	4	1									17	15
													0	2	0	9	13	5	3	1									18	15
													3	1	0	9	15	0	4	1									18	15
													4	2	0	9	11	2	4	1									17	15
													2	0	0	9	12	2	6	2									16	15
													2	1	0	9	16	2	3	0									20	15
													1	3	0	9	12	2	4	2									15	15
													1	1	0	9	17	2	1	2									20	15
													1	1	0	9	14	0	5	3									15	15
													1	0	0	9	16	3	3	1									20	15
													6	2	0	9	10	1	4	1									17	15
													1	0	0	9	15	2	4	2									18	15
													1	1	0	9	18	2	2	0									21	15
													1	1	0	9	13	0	8	1									14	15
													2	0	0	9	15	0	6	1									17	15
													0	1	1	9	16	1	4	1									17	15
													3	1	0	9	14	1	4	1									18	15
													1	0	0	9	16	0	5	2									17	15
													2	0	0	9	10	4	6	2									16	15
													0	1	1	9	16	2	2	2									18	15
													0	2	0	9	18	1	3	0									19	15
													6	0	0	9	14	1	3	0									21	15
													1	0	0	9	17	1	5	0									19	15
													3	3	0	9	13	1	4	0									17	15
													2	0	0	9	15	1	5	1									18	15
													4	1	1	9	11	4	2	1									19	15
													2	2	0	9	13	0	6	1									15	15
													1	1	0	9	12	4	3	3									17	15
													0	1	1	9	11	4	5	2									15	15
													2	2	0	9	12	3	4	1									17	15
													3	1	0	9	11	5	3	1									19	15
													1	0	0	9	17	2	1	3									20	15
													2	1	1	9	10	5	3	2									17	15
													2	0	0	9	10	5	4	3									17	15
													1	1	0	9	15	1	6	0									17	15
													0	1	0	9	19	0	3	1									19	15
													2	2	0	9	13	1	5	1									16	15
													1	1	0	9	17	1	4	0									19	15
													2	0	0	9	14	1	7	0									17	15
													2	0	1	9	14	1	6	0									17	15
													3	1	0	9	16	1	2	1									20	15
													1	0	1	9	17	1	4	0									19	15
													3	2	1	9	6	5	6	1									14	15
													1	2	0	9	13	2	3	3									16	15
													5	2	1	9	9	1	4	2									15	15
													1	0	0	9	15	1	7	0									17	15
													1	1	0	9	13	2	4	3									16	15
													1	0	0	9	16	2	3	2									19	15
													1	0	0	9	16	4	3	0									21	15
													3	1	0	9	14	1	5	0									18	15
													3	1	0	9	14	1	3	2									18	15
													0	1	0	9	15	0	7	1									15	15
													2	1	1	9	16	1	3	0									19	15
													4	1	0	9	14	1	4	0									19	15
													4	2	0	9	13	1	4	0									18	15
													5	2	0	9	10	1	5	1									16	15
													0	1	0	9	17	2	4	0									19	15
													4	2	0	9	12	1	4	1									17	15
													0	1	0	9	11	3	7	2									14	15
													1	2	0	9	15	3	2	1									19	15
													2	2	0	9	16	1	3	0									19	15
													1	0	0	9	13	4	4	2									18	15
													1	0	0	9	16	1	6	0									18	15
													0	1	0	9	15	0	6	2									15	15
													2	3	0	9	12	1	5	1									15	15
													4	3	0	9	12	1	4	0									17	15
													0	2	0	9	13	3	5	1									16	15
													5	1	0	9	14	1	2	1									20	15
													1	1	0	9	16	1	4	1									18	15
													3	1	0	9	11	3	5	1									17	15
													3	1	0	9	14	1	4	1									18	15
													0	1	0	9	14	0	7	2									14	15
													1	1	0	9	15	2	5	0									18	15
													1	1	0	9	17	0	4	1									18	15
													1	0	0	9	14	0	7	2									15	15
													4	2	0	9	13	1	3	1									18	15
													4	1	1	9	10	2	4	2									16	15
													0	1	0	9	17	2	4	0									19	15
													5	2	1	9	8	4	3	1									17	15
													0	1	0	9	13	1	8	1									14	15
													2	2	0	9	9	3	5	3									14	15
													0	1	0	9	16	5	1	1									21	15
													2	3	1	9	11	3	1	3									16	15
													4	2	0	9	9	1	7	1									14	15
													2	2	0	9	16	1	3	0									19	15
													5	3	0	9	11	1	3	1									17	15
													1	1	0	9	18	0	3	1									19	15
													3	3	0	9	11	1	6	0									15	15
													3	2	0	9	16	1	2	0									20	15
													0	1	0	9	15	1	6	1									16	15
													2	2	0	9	14	1	4	1									17	15
													6	0	0	9	10	3	3	2									19	15
													1	1	0	9	14	3	1	4									18	15
													2	1	0	9	15	1	5	0									18	15
													2	2	0	9	15	0	2	3									17	15
													0	2	0	9	18	0	3	1									18	15
													1	0	0	9	13	4	5	1									18	15
													2	2	0	9	13	1	6	0									16	15
													2	2	1	9	11	1	4	3									14	15
													0	1	0	9	15	1	6	1									16	15
													2	2	0	9	12	1	6	1									15	15
													3	1	0	9	13	3	2	2									19	15
													3	1	0	9	16	0	3	1									19	15
													0	1	0	9	15	3	4	1									18	15
													3	4	0	9	13	0	3	1									16	15
													4	4	0	9	11	0	4	1									15	15
													2	2	0	9	15	0	3	2									17	15
													1	0	0	9	14	3	4	2									18	15
													3	0	1	9	18	1	1	0									22	15
													4	3	0	9	10	2	5	0									16	15
													0	2	0	9	12	3	6	1									15	15
													3	2	0	9	15	1	1	2									19	15
													2	0	0	9	18	0	3	1									20	15
													1	1	0	9	13	2	3	4									16	15
													1	1	0	9	12	0	9	1									13	15
													0	1	0	9	16	0	5	2									16	15
													1	1	0	9	15	0	5	2									16	15
													2	0	0	9	14	1	6	1									17	15
													0	1	0	9	19	0	3	1									19	15
													1	0	0	9	17	1	3	2									19	15
													2	3	0	9	15	0	2	2									17	15
													1	1	0	9	13	4	2	3									18	15
													0	1	0	9	15	3	3	2									18	15
													2	0	0	9	13	1	8	0									16	15
													3	1	1	9	11	2	4	2									16	15
													3	1	0	9	13	1	5	1									17	15
													1	0	0	9	18	0	4	1									19	15
													3	2	0	9	14	1	3	1									18	15
													3	1	0	9	16	0	3	1									19	15
													4	2	0	9	9	2	5	2									15	15
													1	3	0	9	14	1	5	0									16	15
													2	1	0	9	17	0	3	1									19	15
													0	1	0	9	17	1	4	1									18	15
													3	1	0	9	17	0	2	1									20	15
													4	2	0	9	10	0	6	2									14	15
													1	0	0	9	16	1	6	0									18	15
													1	1	0	9	17	3	1	1									21	15
													1	1	0	9	13	2	3	4									16	15
													2	0	0	9	13	1	8	0									16	15
													1	2	0	9	13	2	4	2									16	15
													4	1	0	9	9	5	3	2									18	15
													4	2	0	9	12	2	4	0									18	15
													0	1	0	9	9	4	7	3									13	15
													3	1	0	9	14	0	5	1									17	15
													0	1	0	9	17	2	4	0									19	15
													1	1	0	9	8	5	6	3									14	15
													1	1	0	9	17	1	4	0									19	15
													0	1	0	9	12	4	6	1									16	15
													0	1	0	9	14	2	6	1									16	15
													4	2	0	9	13	1	4	0									18	15
													5	1	0	9	10	1	6	1									16	15
													2	2	0	9	17	0	2	1									19	15
													3	1	0	9	11	3	3	3									17	15
													1	1	0	9	16	0	5	1									17	15
													4	2	0	9	13	1	3	1									18	15
													0	1	0	9	18	2	3	0									20	15
													2	1	1	9	10	3	5	2									15	15
													2	0	0	9	12	2	6	2									16	15
													3	2	0	9	11	1	5	2									15	15
													4	2	1	9	12	3	2	0									19	15
													4	1	0	9	14	0	4	1									18	15
													2	2	0	9	13	3	2	2									18	15
													4	0	1	9	8	6	4	1									18	15
													4	2	0	9	10	5	3	0									19	15
													0	0	1	9	15	4	3	1									19	15
													5	1	0	9	13	0	4	1									18	15
													6	1	1	9	11	2	2	1									19	15
													4	0	0	9	14	1	5	0									19	15
													2	3	0	9	13	1	4	1									16	15
													5	0	1	9	11	2	3	2									18	15
													0	1	0	9	15	3	4	1									18	15
													5	3	0	9	8	0	6	2									13	15
													0	2	0	9	15	0	6	1									15	15
													0	1	0	9	14	3	3	3									17	15
													1	0	0	9	12	3	6	2									16	15
													1	2	0	9	14	2	5	0									17	15
													1	2	0	9	15	0	5	1									16	15
													0	2	0	9	18	0	3	1									18	15
													1	1	0	9	11	1	9	1									13	15
													0	1	0	9	15	3	4	1									18	15
													0	1	0	9	16	0	5	2									16	15
													1	1	0	9	14	3	3	2									18	15
													2	2	1	9	13	0	5	1									15	15
													0	1	0	9	16	4	1	2									20	15
													2	4	0	9	11	4	2	1									17	15
													3	0	1	9	10	5	3	2									18	15
													0	0	1	9	17	3	1	2									20	15
													0	3	0	9	11	1	8	1									12	15
													1	0	0	9	19	1	3	0									21	15
													3	2	1	9	8	4	3	3									15	15
													2	2	0	9	11	2	5	2									15	15
													1	1	0	9	11	5	3	3									17	15
													0	1	0	9	18	1	4	0									19	15
													2	2	0	9	15	0	4	1									17	15
													1	0	0	9	18	0	2	3									19	15
													0	2	0	9	13	1	8	0									14	15
													2	2	0	9	10	4	4	2									16	15
													3	1	0	9	13	2	3	2									18	15
													1	0	0	9	14	0	8	1									15	15
													1	0	0	9	16	1	5	1									18	15
													1	0	0	9	18	1	4	0									20	15
													0	2	0	9	11	6	3	2									17	15
													0	2	0	9	12	4	3	3									16	15
													3	1	0	9	14	1	5	0									18	15
													1	5	0	9	12	0	5	1									13	15
													0	1	0	9	12	4	5	2									16	15
													4	2	0	9	10	0	7	1									14	15
													0	1	0	9	13	4	5	1									17	15
													1	1	0	9	16	1	4	1									18	15
													1	1	0	9	18	1	3	0									20	15
													1	3	1	9	13	3	3	0									17	15
													1	0	0	9	14	2	5	2									17	15
													0	1	0	9	12	3	5	3									15	15
													0	1	1	9	16	0	5	1									16	15
													0	1	0	9	15	3	3	2									18	15
													1	3	0	9	14	0	5	1									15	15
													2	4	1	9	9	3	5	0									14	15
													2	0	0	9	18	0	3	1									20	15
													4	2	0	9	12	1	4	1									17	15
													0	1	0	9	16	1	5	1									17	15
													0	1	0	9	14	1	7	1									15	15
													3	2	0	9	14	1	3	1									18	15
													1	0	0	9	17	1	5	0									19	15
													5	0	0	9	13	2	4	0									20	15
													5	0	0	9	11	1	5	2									17	15
													3	1	1	9	12	1	4	2									16	15
													1	1	0	9	15	1	5	1									17	15
													0	1	0	9	13	3	4	3									16	15
													2	3	1	9	8	5	3	2									15	15
													1	0	0	9	14	1	7	1									16	15
													1	2	0	9	13	0	6	2									14	15
													3	1	0	9	14	1	4	1									18	15
													1	1	0	9	13	4	4	1									18	15
													2	1	0	9	14	2	5	0									18	15
													2	0	0	9	11	5	4	2									18	15
													5	3	0	9	12	1	2	1									18	15
													2	2	0	9	13	2	5	0									17	15
													3	1	1	9	13	1	5	0									17	15
													2	0	0	9	16	1	4	1									19	15
													1	1	1	9	14	1	6	0									16	15
													0	3	0	9	16	1	4	0									17	15
													1	0	0	9	15	4	3	1									20	15
													5	0	1	9	11	0	7	0									16	15
													2	1	1	9	10	5	4	1									17	15
													2	0	0	9	17	1	4	0									20	15
													3	2	0	9	14	2	3	0									19	15
													0	2	0	9	17	0	4	1									17	15
													0	1	0	9	18	0	3	2									18	15
													1	1	0	9	14	0	7	1									15	15
													6	1	1	9	8	4	3	1									18	15
													1	0	0	9	15	0	6	2									16	15
													1	0	0	9	17	1	3	2									19	15
													1	1	0	9	17	0	4	1									18	15
													1	1	0	9	16	1	5	0									18	15
													0	2	0	9	17	0	4	1									17	15
													1	1	0	9	10	2	10	0									13	15
													1	2	0	9	15	0	5	1									16	15
													1	1	1	9	18	0	3	0									19	15
													0	1	0	9	16	2	3	2									18	15
													3	2	0	9	14	0	4	1									17	15
													4	0	0	9	10	3	5	2									17	15
													5	3	0	9	9	0	6	1									14	15
													2	0	0	9	13	6	1	2									21	15
													0	2	0	9	12	2	5	3									14	15
													1	0	0	9	18	0	4	1									19	15
													1	1	0	9	15	3	3	1									19	15
													5	2	0	9	10	2	5	0									17	15
													4	2	0	9	13	1	3	1									18	15
													3	1	1	9	14	1	4	0									18	15
													1	1	0	9	16	0	5	1									17	15
													4	0	0	9	17	1	2	0									22	15
													1	1	0	9	12	4	4	2									17	15
													0	2	0	9	9	2	9	2									11	15
													3	1	0	9	14	1	5	0									18	15
													3	3	0	9	12	1	5	0									16	15
													1	0	0	9	13	3	4	3									17	15
													3	1	0	9	15	1	4	0									19	15
													1	2	0	9	14	2	5	0									17	15
													2	2	0	9	14	0	5	1									16	15
													1	0	0	9	19	1	3	0									21	15
													3	2	0	9	14	0	4	1									17	15
													1	1	0	9	20	1	0	1									22	15
													1	1	0	9	16	1	5	0									18	15
													1	1	0	9	15	1	6	0									17	15
													0	1	1	9	17	2	2	1									19	15
													3	3	0	9	13	0	4	1									16	15
													4	1	0	9	15	2	1	1									21	15
[truncated: 8,002 more rows]

## Sheet: p23runA10000
ATF4	AK	C/EBP		Observed types of interfamily dimers		SIMULATION						AA	AK	AQ	AR	AS	KK	KQ	KR	KS	QQ	QR	QS	RR	RS	SS
BATF	AQ	C/EBP		AA	0		10000/10000					0	1	0	0	0	8	2	8	4	0	2	1	4	3	0
ATF2	AR	C/EBP		AK	1	1 OR LESS	4732/10000	1 OR MORE	8480/10000			0	1	0	1	0	7	4	10	3	0	2	1	2	2	0
C/EBP	AS	C/EBP-G		AQ	1	1 OR LESS	10000/10000	1 OR MORE	1967/10000			0	2	0	0	0	13	2	9	1	0	3	0	2	1	0
ATF3	KK	ATF4		AR	1	1 OR LESS	6832/10000	1 OR MORE	6836/10000			0	1	0	1	0	10	1	13	1	0	1	0	4	1	0
ATF3	KK	JUN		AS	1	1 OR LESS	10000/10000	1 OR MORE	1978/10000			0	1	1	0	0	7	2	16	1	0	1	0	4	0	0
ATF4	KK	NFE2		KK	5	5 OR LESS	1092/10000	5 OR MORE	9615/10000			0	0	1	0	0	9	0	12	5	0	0	0	3	3	0
OASIS	KK	OASIS-B		KQ	2	2 OR LESS	6938/10000	2 OR MORE	5301/10000			0	1	0	0	0	6	0	15	5	0	1	0	3	2	0
ATF6	KK	XBP1		KR	12	12 OR LESS	6240/10000	12 OR MORE	5193/10000			0	2	0	3	1	7	2	10	2	0	0	0	3	3	0
ATF4	KQ	BATF		KS	2	2 OR LESS	6853/10000	2 OR MORE	5342/10000			0	1	1	1	0	14	0	13	1	0	1	0	1	0	0
BATF	KQ	JUN		QQ	0		10000/10000					0	3	0	3	0	6	1	13	2	0	0	0	3	2	0
CREB	KR	E4BP4		QR	2	2 OR LESS	8892/10000	2 OR MORE	3203/10000			0	1	1	3	0	7	4	11	2	0	3	0	1	0	0
ATF4	KR	FOS		QS	1	1 OR LESS	10000/10000	1 OR MORE	1898/10000			0	2	0	3	0	7	1	15	1	0	0	0	4	0	0
BACH	KR	L-MAF		RR	3	3 OR LESS	6896/10000	3 OR MORE	5347/10000			0	2	1	2	0	6	2	15	1	0	2	0	2	0	0
BACH	KR	S-MAF		RS	2	2 OR LESS	8711/10000	2 OR MORE	3271/10000			0	3	0	3	1	11	1	7	4	0	0	0	2	1	0
JUN	KR	S-MAF		SS	0		10000/10000					0	0	1	1	0	8	3	14	1	0	1	0	1	3	0
NFE2	KR	S-MAF										0	1	0	0	0	9	2	13	2	0	1	1	2	2	0
ATF2	KR	ATF3										0	3	0	0	0	5	2	8	1	0	6	0	8	0	0
ATF2	KR	ATF4										0	4	1	1	0	10	5	8	2	0	0	0	2	0	0
ATF2	KR	JUN										0	1	0	0	0	9	0	15	1	0	1	1	2	3	0
FOS	KR	JUN										0	1	0	1	0	9	0	16	0	0	1	0	4	1	0
E4BP4	KR	OASIS										0	6	1	1	0	8	5	7	0	0	1	0	2	2	0
E4BP4	KR	OASIS-B										0	2	1	2	1	3	3	14	1	0	2	1	2	1	0
ATF3	KS	C/EBP-G										0	0	1	0	0	12	0	18	1	0	0	0	0	1	0
ATF4	KS	C/EBP-G										0	2	0	0	0	10	1	14	1	0	1	0	1	3	0
BATF	QR	S-MAF										0	6	1	1	0	7	4	9	1	0	1	0	1	2	0
ATF2	QR	BATF										0	3	1	0	0	6	4	12	1	0	3	0	2	1	0
BATF	QS	C/EBP-G										0	0	0	1	1	9	2	14	1	0	2	0	2	1	0
ATF2	RR	FOS										0	4	1	0	0	9	4	6	4	0	1	0	4	0	0
FOS	RR	L-MAF										0	3	0	2	0	6	3	13	1	0	1	0	4	0	0
ATF2	RR	S-MAF										0	0	0	1	0	9	3	10	4	0	2	0	1	3	0
ATF2	RS	C/EBP-G										0	2	0	0	0	11	2	13	0	0	0	0	4	1	0
C/EBP-G	RS	PAR										0	2	1	1	1	7	3	10	2	0	2	0	3	1	0
												0	0	1	0	0	16	1	10	1	0	1	0	2	1	0
												0	3	0	2	0	8	3	9	2	0	1	0	3	2	0
												0	1	0	0	0	6	1	18	1	0	1	0	4	1	0
CEBP	A											0	0	0	1	0	14	1	11	3	0	0	0	1	2	0
ATF3	K											0	4	1	0	0	9	3	11	1	0	1	0	3	0	0
ATF4	K											0	2	0	0	0	13	0	13	1	0	1	0	3	0	0
ATF6	K											0	3	0	1	0	9	1	15	1	0	0	0	3	0	0
BACH	K											0	3	1	1	0	6	3	12	1	0	2	0	3	1	0
CREB	K											0	1	0	0	1	6	1	16	3	0	0	0	2	3	0
JUN	K											0	1	1	0	0	12	1	11	3	0	0	0	1	3	0
NFE2	K											0	0	0	1	0	8	0	12	4	0	1	0	4	3	0
OASB	K											0	1	0	0	0	8	3	10	1	0	3	0	7	0	0
OASIS	K											0	1	0	1	0	11	2	10	4	0	1	0	1	2	0
XBP1	K											0	4	0	1	0	9	1	13	2	0	0	0	2	1	0
BATF	Q											0	4	0	1	0	13	0	5	4	0	2	0	2	2	0
ATF2	R											0	4	0	3	0	7	5	12	1	0	0	0	1	0	0
E4BP4	R											0	0	0	1	0	8	2	12	4	0	2	0	2	2	0
FOS	R											0	1	0	0	0	9	1	12	3	0	2	0	2	3	0
L-MAF	R											0	0	0	1	0	14	2	11	1	0	0	0	4	0	0
PAR	R											0	3	0	0	0	11	0	13	0	0	0	1	5	0	0
S-MAF	R											0	1	1	0	0	6	3	11	4	0	0	1	3	3	0
CEBPG	S											0	3	0	0	1	9	2	9	5	0	3	0	1	0	0
												0	2	0	1	1	7	3	12	2	0	0	1	1	3	0
												0	3	1	3	0	6	1	14	0	0	2	0	2	1	0
												0	2	1	3	0	5	4	9	1	0	2	0	5	1	0
												0	0	0	0	1	8	4	12	0	0	4	0	4	0	0
												0	0	0	1	0	6	2	18	1	0	2	0	3	0	0
												0	3	0	3	0	8	2	10	1	0	0	0	5	1	0
												0	1	0	0	0	6	2	12	2	0	2	0	6	2	0
												0	1	0	0	0	9	1	12	2	0	0	0	6	2	0
												0	1	0	0	0	5	4	16	1	0	2	0	3	1	0
												0	5	0	2	0	10	1	11	0	0	1	0	2	1	0
												0	3	0	1	0	7	2	15	1	0	2	0	2	0	0
												0	2	0	0	0	7	1	13	3	0	1	0	3	3	0
												0	2	1	1	0	8	5	9	2	0	1	1	1	2	0
												0	3	1	2	0	8	0	11	4	0	0	0	3	1	0
												0	6	0	1	0	10	3	6	0	0	2	0	4	1	0
												0	1	0	3	0	9	1	13	2	0	1	0	1	2	0
												0	1	1	3	0	6	2	8	2	0	2	0	4	4	0
												0	1	0	3	0	6	1	15	1	0	0	1	4	1	0
												0	0	0	1	0	6	5	15	2	0	1	0	3	0	0
												0	1	0	3	0	7	1	14	1	0	0	0	5	1	0
												0	0	0	1	0	16	3	10	1	0	1	0	1	0	0
												0	4	0	1	0	6	2	9	3	0	0	0	4	4	0
												0	1	0	1	0	15	0	12	1	0	1	0	1	1	0
												0	3	0	1	0	14	0	11	2	0	1	0	1	0	0
												0	2	0	3	0	9	0	14	2	0	0	1	2	0	0
												0	0	0	1	0	7	2	9	4	0	0	0	7	3	0
												0	5	1	1	1	8	4	6	2	0	0	1	4	0	0
												0	1	0	1	0	10	2	11	3	0	1	1	2	1	0
												0	2	1	3	0	7	3	7	1	0	4	0	5	0	0
												0	2	0	1	0	6	3	15	1	0	3	0	2	0	0
												0	4	0	0	0	12	3	10	1	0	1	1	1	0	0
												0	1	0	1	0	9	4	10	3	0	2	1	2	0	0
												0	2	0	2	0	10	1	14	2	0	0	0	2	0	0
												0	3	0	1	0	12	3	11	0	0	1	0	1	1	0
												0	2	0	1	1	14	1	9	0	0	0	0	4	1	0
												0	3	0	0	0	6	2	8	3	0	2	0	6	3	0
												0	1	0	0	0	9	3	10	5	0	0	1	2	2	0
												0	0	1	0	0	7	1	18	1	0	0	1	4	0	0
												0	1	0	3	0	7	1	14	2	0	2	0	3	0	0
												0	0	0	0	1	11	0	14	4	0	1	0	1	1	0
												0	3	1	1	0	5	3	9	5	0	1	0	4	1	0
												0	3	0	1	1	4	2	14	1	0	1	0	6	0	0
												0	0	0	2	0	14	1	10	4	0	0	0	2	0	0
												0	4	0	2	0	7	3	9	2	0	1	1	3	1	0
												0	6	0	2	0	13	0	6	0	0	1	0	3	2	0
												0	1	1	0	0	9	1	14	3	0	0	0	2	2	0
												0	3	0	3	1	7	2	9	2	0	0	0	3	3	0
												0	3	0	2	1	7	4	10	2	0	1	0	2	1	0
												0	1	0	3	0	6	0	15	2	0	1	0	5	0	0
												0	4	0	2	1	7	2	9	3	0	0	0	3	2	0
												0	2	0	0	0	8	1	14	3	0	1	0	3	1	0
												0	2	0	0	0	9	2	15	0	0	0	0	4	1	0
												0	3	0	1	0	12	2	10	1	0	2	0	2	0	0
												0	0	1	0	0	12	0	14	2	0	0	0	4	0	0
												0	3	1	2	0	8	2	12	1	0	2	0	1	1	0
												0	2	0	2	0	7	1	10	2	0	1	0	8	0	0
												0	2	0	2	0	8	1	13	2	0	0	0	5	0	0
												0	2	0	1	1	10	0	10	2	0	2	0	3	2	0
												0	3	0	3	0	8	2	12	1	0	0	0	2	2	0
												0	4	0	2	1	9	1	7	6	0	1	0	1	1	0
												0	1	0	1	0	7	4	13	1	0	4	0	2	0	0
												0	4	0	1	0	6	2	11	0	0	2	0	5	2	0
												0	1	0	1	0	4	1	15	4	0	2	1	1	3	0
												0	6	1	0	0	16	1	4	1	0	0	0	3	1	0
												0	1	0	0	1	5	4	16	1	0	1	0	4	0	0
												0	1	0	0	0	7	2	17	0	0	0	0	5	1	0
												0	2	0	2	0	9	2	10	3	0	1	0	2	2	0
												0	2	0	0	0	5	3	11	3	0	2	0	3	4	0
												0	0	0	0	1	13	0	12	3	0	1	0	1	2	0
												0	1	0	0	1	10	0	16	1	0	0	1	3	0	0
												0	4	0	1	1	13	0	4	5	0	2	0	2	1	0
												0	2	1	0	1	7	1	12	5	0	0	0	2	2	0
												0	1	0	2	1	5	2	10	3	0	0	0	5	4	0
												0	1	0	0	0	9	1	12	4	0	2	0	2	2	0
												0	1	1	0	1	5	0	18	0	0	0	1	6	0	0
												0	4	0	2	0	8	0	10	2	0	2	0	5	0	0
												0	4	0	3	0	8	0	12	1	0	0	1	3	1	0
												0	2	0	0	0	5	0	16	2	0	2	0	6	0	0
												0	1	1	0	0	5	2	14	1	0	0	0	9	0	0
												0	2	1	0	0	4	1	14	1	0	0	0	7	3	0
												0	1	0	1	0	11	2	11	1	0	2	0	3	1	0
												0	1	0	0	0	11	0	16	2	0	1	0	2	0	0
												0	0	0	1	0	9	1	14	3	0	0	0	3	2	0
												0	6	0	1	1	7	1	10	4	0	0	0	2	1	0
												0	2	1	1	0	5	4	11	1	0	2	0	5	1	0
												0	4	0	2	0	13	2	7	0	0	0	0	3	2	0
												0	1	0	0	0	9	2	12	1	0	3	0	4	1	0
												0	1	0	1	0	9	1	11	6	0	0	0	2	2	0
												0	0	0	2	0	9	3	15	1	0	1	0	2	0	0
												0	0	0	1	0	9	0	11	4	0	1	0	4	3	0
												0	1	0	0	1	4	4	16	1	0	1	0	5	0	0
												0	0	0	2	0	11	1	15	0	0	0	0	2	2	0
												0	0	0	1	0	15	1	12	1	0	1	0	2	0	0
												0	1	0	1	0	9	4	12	2	0	1	1	1	1	0
												0	2	0	4	0	6	1	11	2	0	1	0	6	0	0
												0	0	1	0	0	11	0	17	1	0	0	0	3	0	0
												0	1	0	0	0	13	4	11	1	0	0	0	1	2	0
												0	4	0	1	0	7	3	10	2	0	0	0	4	2	0
												0	0	0	1	0	9	2	14	1	0	2	0	3	1	0
												0	5	1	1	0	8	2	8	3	0	1	0	2	2	0
												0	2	1	1	0	12	6	8	1	0	1	0	0	1	0
												0	2	0	3	0	7	0	11	4	0	1	0	2	3	0
												0	2	0	2	0	10	1	12	2	0	0	0	4	0	0
												0	0	0	3	1	6	2	12	3	0	1	0	2	3	0
												0	2	1	1	0	8	1	15	1	0	0	0	4	0	0
												0	0	0	0	1	8	4	12	0	0	3	0	5	0	0
												0	5	1	1	0	8	2	12	1	0	1	0	2	0	0
												0	2	0	2	0	10	1	10	1	0	1	0	4	2	0
												0	1	0	0	0	6	1	14	5	0	1	0	5	0	0
												0	1	0	0	0	5	2	14	3	0	3	0	5	0	0
												0	4	1	1	0	9	5	9	1	0	0	1	0	2	0
												0	1	0	1	0	6	1	14	3	0	1	0	3	3	0
												0	1	0	0	0	13	0	12	3	0	1	1	2	0	0
												0	1	0	1	1	10	3	13	0	0	1	0	2	1	0
												0	0	0	1	0	11	2	10	2	0	3	0	2	2	0
												0	1	0	0	0	12	5	9	1	0	1	0	3	1	0
												0	1	0	1	0	10	0	10	5	0	1	0	2	3	0
												0	1	0	1	0	8	1	16	1	0	1	0	4	0	0
												0	2	0	3	1	6	0	12	4	0	1	0	2	2	0
												0	2	0	3	0	6	0	9	3	0	2	0	5	3	0
												0	2	0	1	0	4	4	14	2	0	4	0	2	0	0
												0	1	0	0	0	6	3	15	1	0	3	0	3	1	0
												0	1	0	0	0	6	3	13	4	0	1	0	3	2	0
												0	2	0	1	1	6	4	10	3	0	0	1	2	3	0
												0	3	0	1	0	9	0	13	1	0	2	0	3	1	0
												0	4	0	0	1	5	3	10	2	0	4	0	2	2	0
												0	4	1	1	0	13	2	6	0	0	2	0	2	2	0
												0	5	0	3	0	9	0	8	1	0	1	1	4	1	0
												0	2	0	0	0	9	2	12	4	0	1	0	1	2	0
												0	4	0	0	0	14	0	11	0	0	1	0	2	1	0
												0	3	0	3	0	7	2	13	1	0	2	0	2	0	0
												0	1	0	0	0	10	3	14	0	0	1	0	3	1	0
												0	4	1	1	0	7	3	11	1	0	2	1	2	0	0
												0	3	1	0	1	8	4	10	3	0	1	0	2	0	0
												0	1	0	1	0	10	3	13	0	0	2	1	2	0	0
												0	3	0	1	0	6	1	15	3	0	1	0	2	1	0
												0	0	1	1	0	6	1	14	3	0	0	0	4	3	0
												0	1	0	0	0	8	3	9	5	0	2	1	2	2	0
												0	1	0	0	1	6	3	16	1	0	1	0	4	0	0
												0	2	1	1	1	11	1	11	3	0	0	0	1	1	0
												0	1	0	0	0	9	0	12	2	0	1	0	6	2	0
												0	2	1	1	0	6	2	9	0	0	3	1	7	1	0
												0	2	0	3	0	11	0	11	3	0	1	0	1	1	0
												0	3	0	0	1	11	3	8	3	0	1	1	2	0	0
												0	2	1	1	1	10	1	8	3	0	2	0	2	2	0
												0	2	0	2	0	9	1	14	1	0	1	0	3	0	0
												0	3	0	1	1	17	0	7	1	0	1	0	2	0	0
												0	0	0	1	1	8	0	16	3	0	1	0	2	1	0
												0	3	0	2	0	8	1	13	3	0	1	0	1	1	0
												0	3	0	3	0	8	1	11	2	0	1	0	1	3	0
												0	0	0	1	0	5	2	12	2	0	2	1	6	2	0
												0	1	1	0	0	8	0	12	2	0	4	0	5	0	0
												0	1	0	2	1	6	1	12	4	0	0	0	3	3	0
												0	2	0	0	0	7	1	9	4	0	2	0	4	4	0
												0	0	1	3	0	5	3	13	2	0	3	0	2	1	0
												0	1	0	1	0	9	4	13	0	0	1	0	3	1	0
												0	3	0	1	0	11	1	10	1	0	4	0	1	1	0
												0	2	0	0	0	9	3	15	0	0	1	0	2	1	0
												0	0	0	1	0	8	2	8	2	0	1	1	6	4	0
												0	1	0	0	0	9	4	10	2	0	3	0	4	0	0
												0	2	1	2	0	4	1	14	1	0	2	1	3	2	0
												0	1	0	1	0	11	0	13	2	0	1	1	1	2	0
												0	1	0	1	0	9	3	11	3	0	0	1	1	3	0
												0	2	1	1	0	10	2	12	1	0	2	0	1	1	0
												0	3	0	3	0	6	2	8	1	0	0	0	7	3	0
												0	0	0	0	1	6	2	14	1	0	2	0	6	1	0
												0	2	0	3	0	2	2	15	4	0	0	0	3	2	0
												0	4	0	2	0	9	2	11	1	0	1	0	3	0	0
												0	3	0	2	0	11	0	12	1	0	1	0	3	0	0
												0	1	0	0	0	10	3	8	5	0	2	1	1	2	0
												0	3	0	3	0	8	1	12	1	0	2	0	2	1	0
												0	4	0	2	0	8	1	11	2	0	0	0	4	1	0
												0	1	0	0	0	13	1	14	1	0	0	0	2	1	0
												0	1	0	2	1	7	1	10	3	0	0	0	5	3	0
												0	3	0	1	0	11	1	14	0	0	0	0	1	2	0
												0	2	0	0	0	7	1	13	1	0	1	0	5	3	0
												0	2	0	1	0	14	2	11	1	0	0	0	2	0	0
												0	1	0	1	0	6	4	12	2	0	2	0	3	2	0
												0	2	1	2	0	10	4	5	4	0	0	1	2	2	0
												0	0	0	1	1	7	4	11	1	0	4	0	4	0	0
												0	2	0	2	0	7	1	11	2	0	0	0	6	2	0
												0	2	0	1	0	9	1	14	1	0	1	0	4	0	0
												0	4	0	2	0	11	2	9	0	0	2	0	2	1	0
												0	3	0	2	1	5	2	11	0	0	3	0	6	0	0
												0	0	0	2	0	5	3	12	2	0	3	0	6	0	0
												0	0	0	1	0	9	1	14	3	0	1	0	3	1	0
												0	4	1	3	0	10	1	10	1	0	2	0	1	0	0
												0	0	0	1	1	7	4	11	4	0	3	0	2	0	0
												0	1	0	1	0	8	4	13	0	0	3	0	1	2	0
												0	2	0	0	0	11	5	7	4	0	0	1	2	1	0
												0	3	0	2	0	7	2	8	4	0	0	0	4	3	0
												0	3	0	2	0	15	0	9	1	0	1	0	1	1	0
												0	1	0	1	0	10	0	12	1	0	1	0	4	3	0
												0	3	0	1	0	12	2	12	0	0	0	0	2	1	0
												0	0	0	0	1	9	1	12	3	0	1	0	4	2	0
												0	1	0	1	0	15	1	9	4	0	1	0	1	0	0
												0	1	0	0	0	6	1	13	2	0	3	1	5	1	0
												0	1	0	0	0	8	1	11	5	0	2	1	2	2	0
												0	3	0	4	1	5	2	7	2	0	0	0	6	3	0
												0	2	0	0	0	8	4	8	4	0	1	0	3	3	0
												0	1	0	3	0	11	1	11	0	0	1	0	4	1	0
												0	2	0	0	0	17	0	7	4	0	1	0	2	0	0
												0	6	0	2	0	8	1	12	2	0	1	0	1	0	0
												0	1	0	0	0	8	2	13	3	0	0	0	2	4	0
												0	3	0	1	1	9	1	9	5	0	2	0	0	2	0
												0	1	0	0	0	12	0	12	3	0	2	0	2	1	0
												0	1	1	0	0	11	0	14	1	0	1	0	4	0	0
												0	3	1	1	0	5	1	12	1	0	0	0	9	0	0
												0	3	1	0	1	11	3	10	0	0	1	0	2	1	0
												0	5	1	2	0	3	4	14	1	0	1	0	1	1	0
												0	1	0	0	1	6	5	15	1	0	3	0	1	0	0
												0	5	0	3	0	8	2	11	1	0	0	0	3	0	0
												0	1	0	3	0	7	3	11	0	0	2	0	5	1	0
												0	1	0	0	0	11	4	11	1	0	2	0	3	0	0
												0	2	1	1	0	8	3	13	0	0	2	0	2	1	0
												0	1	0	0	0	6	2	17	1	0	2	0	4	0	0
												0	0	0	1	0	9	1	13	2	0	0	0	5	2	0
												0	0	1	0	0	14	0	14	0	0	0	0	2	2	0
												0	2	0	2	0	6	1	17	1	0	0	0	3	1	0
												0	2	0	1	1	12	1	10	3	0	1	0	0	2	0
												0	0	0	1	0	10	4	14	1	0	1	0	1	1	0
												0	3	0	2	0	7	2	15	0	0	0	0	3	1	0
												0	4	0	1	0	9	6	9	0	0	1	0	2	1	0
												0	0	0	1	0	9	2	14	2	0	0	0	3	2	0
												0	1	0	1	0	11	0	16	1	0	1	0	2	0	0
												0	3	0	1	0	13	2	10	2	0	0	0	2	0	0
												0	1	0	0	0	10	1	17	0	0	0	0	3	1	0
												0	0	0	2	0	11	3	10	1	0	2	0	4	0	0
												0	1	1	0	0	11	2	14	1	0	0	0	3	0	0
												0	2	0	0	0	5	2	15	2	0	2	0	4	1	0
												0	3	0	0	1	9	1	12	3	0	0	0	2	2	0
												0	1	0	1	0	12	3	6	5	0	2	0	1	2	0
												0	2	0	0	0	10	0	15	2	0	1	0	1	2	0
												0	1	0	1	0	13	1	15	0	0	0	0	1	1	0
												0	4	1	3	0	7	2	8	0	0	1	0	5	2	0
												0	3	1	2	0	8	2	11	2	0	2	0	2	0	0
												0	1	0	0	1	4	2	13	1	0	2	0	6	3	0
												0	2	0	3	0	7	1	13	1	0	0	1	5	0	0
												0	1	0	0	0	9	1	16	1	0	1	0	4	0	0
												0	3	1	3	0	7	4	11	2	0	1	0	1	0	0
												0	4	0	0	0	12	4	8	2	0	1	0	1	1	0
												0	2	1	1	0	7	5	9	4	0	1	1	1	1	0
												0	1	0	1	0	5	1	14	3	0	0	0	5	3	0
												0	1	0	0	1	9	2	13	1	0	0	0	6	0	0
												0	0	0	1	0	8	1	16	2	0	1	0	4	0	0
												0	3	0	0	1	9	4	6	5	0	0	1	3	1	0
												0	3	0	2	0	9	1	14	1	0	0	0	3	0	0
												0	1	0	2	0	10	3	8	3	0	2	1	2	1	0
												0	0	0	3	1	7	0	8	1	0	4	0	5	4	0
												0	2	1	0	1	10	6	9	3	0	0	1	0	0	0
												0	3	0	2	1	6	2	11	2	0	1	1	2	2	0
												0	3	0	1	0	10	1	13	1	0	1	0	3	0	0
												0	0	0	1	0	8	5	13	1	0	0	0	4	1	0
												0	2	0	3	0	6	3	11	0	0	0	0	6	2	0
												0	1	0	0	0	10	1	17	0	0	1	1	2	0	0
												0	0	0	4	0	7	0	11	1	0	1	0	9	0	0
												0	0	0	1	0	7	2	14	4	0	0	0	4	1	0
												0	2	1	1	0	5	4	11	1	0	3	0	4	1	0
												0	2	0	0	0	6	2	11	1	0	3	0	5	3	0
												0	3	1	3	0	11	2	8	2	0	1	0	2	0	0
												0	1	0	1	0	9	3	11	5	0	1	0	2	0	0
												0	2	0	2	0	5	0	14	1	0	1	1	5	2	0
												0	3	0	3	1	9	1	6	4	0	0	0	3	3	0
												0	3	0	2	0	8	2	11	1	0	2	0	4	0	0
												0	1	0	1	0	7	0	13	6	0	1	0	2	2	0
												0	0	1	1	0	11	2	12	1	0	1	0	3	1	0
												0	0	0	0	1	6	3	11	1	0	4	1	3	3	0
												0	3	0	3	0	6	1	13	1	0	2	0	3	1	0
												0	3	0	3	0	8	1	12	1	0	0	0	5	0	0
												0	4	1	2	1	11	2	5	2	0	0	1	2	2	0
												0	1	0	1	0	13	2	11	4	0	0	0	1	0	0
												0	0	0	1	1	15	2	12	0	0	0	0	1	1	0
												0	1	0	0	0	15	6	6	1	0	1	0	3	0	0
												0	1	1	0	0	6	1	15	3	0	0	0	5	1	0
												0	0	0	1	0	7	1	13	3	0	2	1	2	3	0
												0	1	1	0	0	9	0	13	2	0	1	0	6	0	0
												0	1	0	1	0	6	3	17	1	0	0	0	4	0	0
												0	1	0	1	0	10	0	16	1	0	1	0	3	0	0
												0	2	1	2	1	5	2	11	1	0	2	1	4	1	0
												0	1	0	0	0	9	2	15	1	0	2	0	3	0	0
												0	4	0	3	1	7	1	11	1	0	0	0	3	2	0
												0	0	1	0	0	6	3	10	2	0	1	1	6	3	0
												0	2	0	0	0	5	0	12	1	0	4	0	8	1	0
												0	1	0	2	1	8	0	14	3	0	1	0	2	1	0
												0	3	0	3	0	7	2	13	1	0	1	1	2	0	0
												0	2	0	3	1	7	1	9	3	0	0	0	3	4	0
												0	1	0	0	0	4	3	16	0	0	2	0	6	1	0
												0	4	1	2	1	5	4	9	3	0	1	0	2	1	0
												0	2	0	0	0	6	2	11	2	0	1	1	6	2	0
												0	1	0	1	0	5	2	14	1	0	3	0	5	1	0
												0	1	0	0	0	9	2	16	1	0	0	0	3	1	0
												0	0	0	1	0	10	2	14	2	0	0	0	3	1	0
												0	1	0	0	0	15	4	5	3	0	0	1	4	0	0
												0	1	0	0	0	9	1	15	2	0	1	0	2	2	0
												0	1	0	0	1	8	1	16	1	0	1	0	4	0	0
												0	2	1	1	0	8	2	11	1	0	3	0	3	1	0
												0	0	0	1	0	9	5	7	5	0	2	1	2	1	0
												0	2	0	2	1	6	2	10	1	0	0	0	7	2	0
												0	5	0	2	0	9	0	13	0	0	2	0	1	1	0
												0	2	1	2	0	8	0	14	0	0	0	1	4	1	0
												0	1	1	2	1	8	0	12	3	0	1	0	2	2	0
												0	2	0	0	0	9	1	16	1	0	0	0	4	0	0
												0	3	0	2	0	7	2	14	1	0	0	0	4	0	0
												0	4	1	3	0	9	1	9	0	0	2	0	3	1	0
												0	1	0	1	0	6	2	11	4	0	0	0	4	4	0
												0	6	1	1	0	7	4	11	0	0	1	0	1	1	0
												0	3	0	2	0	10	0	7	5	0	2	0	2	2	0
												0	5	0	1	0	9	0	13	0	0	0	1	4	0	0
												0	1	1	0	0	10	3	11	2	0	1	0	3	1	0
												0	4	1	1	0	7	4	10	1	0	3	0	2	0	0
												0	2	0	2	0	7	2	16	0	0	0	0	3	1	0
												0	0	0	0	1	14	0	16	0	0	1	0	1	0	0
												0	2	1	1	1	6	4	9	1	0	3	0	5	0	0
												0	0	0	2	0	9	1	12	2	0	1	0	3	3	0
												0	2	0	0	0	7	2	12	2	0	0	0	4	4	0
												0	2	0	1	1	8	1	7	3	0	4	1	2	3	0
												0	2	0	0	1	16	0	9	1	0	1	0	3	0	0
												0	5	1	0	0	10	5	8	1	0	0	0	1	2	0
												0	1	0	0	0	9	1	14	1	0	0	0	4	3	0
												0	1	0	1	0	7	0	16	3	0	1	0	4	0	0
												0	1	0	1	0	6	3	7	2	0	4	1	5	3	0
												0	1	0	0	0	12	5	8	1	0	1	0	4	1	0
												0	1	0	1	0	7	2	11	2	0	2	1	3	3	0
												0	0	0	1	0	8	3	14	3	0	2	1	0	1	0
												0	0	0	0	1	7	2	11	2	0	1	0	6	3	0
												0	1	0	0	1	5	4	14	1	0	3	1	1	2	0
												0	1	0	0	0	9	3	12	4	0	1	0	3	0	0
												0	2	0	1	1	10	0	14	0	0	1	1	3	0	0
												0	0	0	3	0	10	0	11	5	0	2	0	1	1	0
												0	2	1	1	0	7	4	10	2	0	2	0	4	0	0
												0	1	0	0	0	11	1	11	3	0	0	0	3	3	0
												0	3	0	0	1	11	0	10	5	0	1	0	1	1	0
												0	1	0	1	0	9	2	13	0	0	1	1	4	1	0
												0	3	0	2	0	11	1	10	1	0	1	0	3	1	0
												0	0	1	3	0	7	3	13	1	0	1	0	4	0	0
												0	2	1	2	1	4	1	9	3	0	3	1	4	2	0
												0	5	0	1	0	9	4	10	0	0	1	0	2	1	0
												0	0	0	0	1	7	4	10	1	0	3	1	3	3	0
												0	6	0	0	0	11	2	10	1	0	0	0	1	2	0
												0	1	0	0	0	14	5	8	1	0	2	0	1	1	0
												0	1	0	2	1	9	1	12	3	0	0	0	2	2	0
												0	2	0	1	1	9	1	11	4	0	0	1	2	1	0
												0	1	0	0	0	8	4	11	2	0	1	1	4	1	0
												0	0	0	1	0	11	1	12	4	0	1	0	2	1	0
												0	0	0	2	0	16	2	8	3	0	0	0	1	1	0
												0	0	0	1	0	3	1	15	1	0	3	1	4	4	0
												0	6	0	2	0	8	1	14	0	0	0	0	0	2	0
												0	1	0	0	0	10	2	14	1	0	2	0	3	0	0
												0	1	0	4	1	7	2	13	0	0	0	0	5	0	0
												0	0	0	2	0	9	4	10	3	0	1	1	2	1	0
												0	3	1	2	0	8	2	10	1	0	1	1	2	2	0
												0	2	0	1	0	7	5	10	3	0	1	0	2	2	0
												0	1	0	1	0	7	2	9	4	0	0	0	5	4	0
												0	2	0	2	0	10	2	11	0	0	0	0	5	1	0
												0	2	0	2	0	5	2	14	1	0	2	0	5	0	0
												0	2	0	0	0	9	0	14	4	0	1	0	1	2	0
												0	0	0	1	0	12	6	7	3	0	1	1	2	0	0
												0	1	1	3	0	10	2	11	0	0	1	0	3	1	0
												0	1	0	0	0	9	2	12	2	0	0	0	4	3	0
												0	1	0	0	0	6	1	14	5	0	1	0	2	3	0
												0	2	0	1	0	5	2	11	3	0	0	0	4	5	0
												0	0	0	1	0	5	1	15	1	0	3	0	7	0	0
												0	1	0	0	0	17	4	6	2	0	0	0	2	1	0
												0	1	1	2	0	6	4	13	1	0	3	0	2	0	0
												0	3	0	1	0	17	3	4	0	0	2	0	2	1	0
												0	1	0	0	0	10	3	13	3	0	0	0	2	1	0
												0	3	1	2	0	4	2	14	1	0	1	0	4	1	0
												0	2	1	1	0	7	5	12	1	0	2	0	2	0	0
												0	1	0	0	1	10	4	10	0	0	3	0	3	1	0
												0	2	0	1	1	10	0	15	1	0	1	0	2	0	0
												0	1	0	0	0	9	1	11	4	0	2	1	2	2	0
												0	1	0	1	0	9	2	14	0	0	3	0	2	1	0
												0	0	1	0	0	10	2	8	4	0	2	1	3	2	0
												0	3	0	1	0	7	3	14	1	0	1	0	2	1	0
												0	1	0	1	0	5	1	16	1	0	1	0	6	1	0
												0	2	1	0	1	7	4	8	3	0	2	1	2	2	0
												0	1	0	0	0	8	4	12	3	0	3	0	0	2	0
												0	3	0	3	0	6	2	13	1	0	1	0	4	0	0
												0	2	1	0	1	8	1	9	4	0	2	1	2	2	0
												0	4	0	0	0	12	2	11	1	0	1	0	2	0	0
												0	3	1	0	0	11	3	11	1	0	1	0	1	1	0
												0	1	0	0	0	10	5	9	1	0	2	0	4	1	0
												0	3	0	0	1	10	1	12	3	0	0	0	2	1	0
												0	4	0	3	0	9	5	9	1	0	0	0	2	0	0
												0	1	0	0	0	7	3	10	2	0	5	0	5	0	0
												0	1	0	0	1	8	4	12	1	0	3	0	2	1	0
												0	3	0	3	0	6	1	13	3	0	1	0	2	1	0
												0	1	0	0	0	11	1	13	1	0	1	0	4	1	0
												0	3	0	1	0	12	1	9	5	0	1	0	1	0	0
												0	0	0	1	0	7	2	16	1	0	2	0	4	0	0
												0	3	1	1	0	6	1	17	1	0	0	0	2	1	0
												0	0	0	1	1	10	5	11	0	0	2	0	2	1	0
												0	4	0	2	0	8	1	11	1	0	1	0	4	1	0
												0	0	0	1	0	8	2	15	2	0	2	1	1	1	0
												0	2	0	1	0	7	4	7	4	0	3	0	4	1	0
												0	1	0	0	0	5	1	15	2	0	0	0	9	0	0
												0	5	1	2	0	7	3	9	1	0	1	0	3	1	0
												0	1	0	0	0	16	1	8	3	0	0	1	2	1	0
												0	2	0	3	0	6	3	10	2	0	0	0	5	2	0
												0	1	0	1	0	4	2	14	3	0	1	0	5	2	0
												0	3	0	1	0	6	3	12	1	0	3	0	3	1	0
												0	2	0	0	0	10	1	11	4	0	0	0	2	3	0
												0	1	0	0	1	6	2	13	2	0	2	0	6	0	0
												0	1	0	0	0	9	1	15	2	0	0	0	5	0	0
												0	4	0	1	0	12	1	12	0	0	0	0	1	2	0
												0	1	0	1	0	8	2	14	2	0	2	1	1	1	0
												0	0	0	0	1	12	2	16	0	0	0	0	2	0	0
												0	3	1	0	0	9	5	11	1	0	2	0	1	0	0
												0	0	1	1	0	16	1	9	1	0	1	0	2	1	0
												0	0	0	1	0	8	2	12	2	0	2	0	5	1	0
												0	2	0	0	0	14	6	2	4	0	0	0	5	0	0
												0	4	0	1	1	12	1	8	2	0	0	0	2	2	0
												0	1	0	1	0	7	5	11	4	0	1	1	1	1	0
												0	1	0	1	0	13	0	14	1	0	0	1	1	1	0
												0	1	0	1	0	11	1	12	3	0	0	0	1	3	0
												0	3	0	1	0	14	3	10	0	0	1	0	0	1	0
												0	1	0	0	0	12	1	13	1	0	1	0	2	2	0
												0	1	0	3	1	4	3	13	2	0	3	1	2	0	0
												0	4	1	2	0	7	2	10	0	0	2	1	4	0	0
												0	4	0	3	0	10	1	11	2	0	0	0	2	0	0
												0	2	0	0	0	12	5	10	0	0	1	0	2	1	0
												0	1	0	1	0	6	3	14	1	0	2	0	4	1	0
												0	4	1	0	0	4	2	13	1	0	2	0	5	1	0
												0	1	0	1	0	5	1	12	3	0	4	0	3	3	0
												0	1	0	1	0	6	4	11	5	0	0	1	2	2	0
												0	3	0	1	0	9	1	14	1	0	1	0	2	1	0
												0	3	0	2	1	9	0	12	1	0	1	0	1	3	0
												0	1	0	0	1	10	1	14	0	0	1	0	4	1	0
												0	2	0	1	1	8	5	11	3	0	1	0	0	1	0
												0	1	0	1	0	6	2	13	4	0	1	1	1	3	0
												0	1	0	3	0	8	0	11	1	0	1	0	5	3	0
												0	1	0	1	1	10	1	16	0	0	1	0	2	0	0
												0	0	0	3	0	14	2	9	4	0	0	0	1	0	0
												0	5	0	0	0	14	1	10	1	0	0	0	1	1	0
												0	0	1	3	0	5	2	12	1	0	4	0	4	1	0
												0	1	0	1	0	7	3	10	2	0	3	0	3	3	0
												0	1	0	1	0	6	2	17	1	0	0	1	4	0	0
												0	3	0	3	0	8	0	13	0	0	1	0	3	2	0
												0	3	1	4	0	5	1	9	2	0	4	0	4	0	0
												0	3	0	0	0	5	2	15	1	0	2	0	5	0	0
												0	2	0	0	0	10	2	12	3	0	1	0	1	2	0
												0	2	0	0	0	8	1	16	1	0	0	0	4	1	0
												0	0	0	1	1	9	1	17	1	0	0	0	3	0	0
												0	1	0	1	0	8	2	14	3	0	0	0	2	2	0
												0	4	0	0	0	12	1	9	3	0	1	0	1	2	0
												0	2	1	0	0	8	0	11	4	0	0	0	4	3	0
												0	2	0	0	0	13	5	8	0	0	1	0	2	2	0
												0	2	0	0	0	5	2	15	1	0	0	0	5	3	0
												0	4	0	2	0	14	1	7	0	0	1	0	3	1	0
												0	1	0	0	1	7	3	12	2	0	4	0	3	0	0
												0	2	0	0	0	8	4	10	0	0	4	0	4	1	0
												0	3	1	2	0	7	1	12	2	0	2	0	3	0	0
												0	2	0	2	0	10	3	8	1	0	1	0	5	1	0
												0	1	0	1	0	10	0	17	1	0	1	0	1	1	0
												0	0	0	1	0	10	1	15	1	0	1	0	3	1	0
												0	1	1	0	0	6	2	16	2	0	0	0	5	0	0
												0	2	0	0	0	15	3	9	1	0	1	0	1	1	0
												0	1	0	4	0	8	1	14	2	0	0	0	2	1	0
												0	2	0	3	1	7	1	10	4	0	1	0	2	2	0
												0	3	0	3	1	8	0	10	3	0	2	0	1	2	0
												0	6	0	1	1	8	1	12	3	0	1	0	0	0	0
												0	1	0	0	1	6	5	14	1	0	3	0	1	1	0
												0	0	0	2	0	7	3	10	1	0	3	0	6	1	0
												0	5	0	2	0	8	1	9	4	0	1	0	2	1	0
												0	0	0	1	0	9	1	15	2	0	1	0	2	2	0
												0	1	1	3	0	9	0	13	2	0	1	0	1	2	0
												0	2	1	2	0	5	2	7	1	0	4	1	4	4	0
												0	0	0	1	0	12	0	11	3	0	2	0	2	2	0
												0	2	0	0	0	6	3	11	2	0	3	0	4	2	0
												0	3	0	2	0	6	2	11	0	0	0	1	8	0	0
												0	2	0	0	0	7	1	17	0	0	0	0	4	2	0
												0	4	0	2	1	12	0	10	2	0	1	0	0	1	0
												0	1	0	0	0	7	1	16	1	0	3	0	4	0	0
												0	1	0	0	0	10	5	7	4	0	2	0	3	1	0
												0	0	0	1	0	9	2	13	2	0	1	0	3	2	0
												0	3	0	4	0	7	2	8	2	0	0	0	7	0	0
												0	1	0	0	0	13	1	15	0	0	1	0	1	1	0
												0	3	0	1	0	12	1	14	0	0	0	0	1	1	0
												0	4	0	4	0	6	2	11	2	0	1	0	3	0	0
												0	0	0	1	1	11	1	13	1	0	0	0	4	1	0
												0	3	1	2	0	7	2	12	2	0	1	1	1	1	0
												0	1	0	0	1	8	0	15	2	0	2	0	4	0	0
												0	1	0	1	0	7	1	19	1	0	0	0	3	0	0
												0	0	0	2	0	7	4	15	2	0	2	0	1	0	0
												0	1	0	1	0	14	0	9	5	0	1	0	1	1	0
												0	3	0	0	1	7	4	11	4	0	1	0	1	1	0
												0	3	0	2	0	10	0	15	0	0	1	0	1	1	0
												0	1	0	0	1	14	3	5	5	0	0	1	3	0	0
												0	1	0	1	0	8	1	11	3	0	0	0	5	3	0
												0	3	0	0	1	9	0	10	5	0	1	0	2	2	0
												0	0	0	2	0	6	1	17	2	0	0	0	4	1	0
												0	0	0	1	0	7	1	13	4	0	2	1	1	3	0
												0	2	0	0	0	12	2	10	4	0	1	1	1	0	0
												0	2	0	3	0	4	3	12	2	0	1	0	2	4	0
												0	4	0	1	1	15	1	6	3	0	1	0	1	0	0
												0	0	0	1	0	10	4	14	1	0	0	0	3	0	0
												0	2	0	3	1	7	2	9	4	0	0	0	2	3	0
												0	0	1	0	0	16	0	13	1	0	0	0	1	1	0
												0	4	0	2	0	8	1	10	2	0	0	1	4	1	0
												0	0	0	1	0	9	1	11	6	0	0	0	3	2	0
												0	1	0	0	0	7	0	11	5	0	2	0	5	2	0
												0	3	0	1	0	12	4	7	0	0	2	0	2	2	0
												0	1	1	3	0	6	2	9	2	0	2	1	5	1	0
												0	1	0	1	0	7	1	13	1	0	1	0	4	4	0
												0	1	0	0	1	10	1	13	0	0	3	1	3	0	0
												0	0	0	1	0	7	2	12	2	0	0	0	6	3	0
												0	4	0	3	0	7	1	13	1	0	0	1	3	0	0
												0	1	0	0	0	7	4	11	2	0	3	1	3	1	0
												0	2	0	0	0	8	1	13	2	0	1	0	4	2	0
												0	2	0	1	1	6	1	12	4	0	0	0	3	3	0
												0	3	0	3	0	5	3	12	1	0	2	0	3	1	0
												0	4	0	1	0	9	1	14	0	0	1	0	2	1	0
												0	5	0	1	0	9	1	11	3	0	1	0	1	1	0
												0	2	1	4	0	6	2	8	2	0	1	0	4	3	0
												0	4	1	2	0	8	0	13	1	0	1	0	2	1	0
												0	1	0	0	0	9	2	12	3	0	0	0	3	3	0
												0	4	1	2	1	4	4	12	2	0	1	0	1	1	0
												0	1	0	0	0	13	0	14	2	0	1	0	1	1	0
												0	5	0	3	0	7	0	12	1	0	1	0	3	1	0
												0	1	0	1	0	9	3	13	1	0	2	0	3	0	0
												0	0	0	1	0	8	1	11	2	0	2	1	3	4	0
												0	4	0	3	0	10	1	13	0	0	0	0	1	1	0
												0	4	1	3	0	6	3	10	2	0	2	0	2	0	0
												0	2	0	2	0	5	1	14	2	0	3	0	3	1	0
												0	1	0	0	0	7	3	15	0	0	1	0	4	2	0
												0	0	0	1	1	10	3	10	1	0	3	0	3	1	0
												0	1	0	1	0	5	0	18	1	0	2	0	5	0	0
												0	2	0	1	0	7	4	9	5	0	1	1	1	2	0
												0	3	1	3	1	4	3	9	1	0	0	1	4	3	0
												0	4	0	0	0	14	4	5	3	0	0	0	2	1	0
												0	1	0	0	0	8	1	14	3	0	1	0	4	1	0
												0	4	1	3	0	6	3	11	1	0	1	0	3	0	0
												0	0	0	1	0	17	0	7	3	0	2	0	2	1	0
												0	1	0	0	0	5	2	16	1	0	0	0	5	3	0
												0	1	0	0	1	8	0	18	1	0	1	0	3	0	0
												0	3	0	1	0	9	1	12	4	0	1	0	1	1	0
												0	1	0	1	0	10	1	13	3	0	0	0	3	1	0
												0	2	0	0	0	11	2	14	1	0	0	0	3	0	0
												0	2	0	0	0	11	4	12	1	0	0	0	3	0	0
												0	2	1	1	0	14	4	7	2	0	1	0	1	0	0
												0	2	0	0	0	7	0	16	0	0	2	0	5	1	0
												0	1	0	1	0	8	5	11	3	0	0	0	1	3	0
												0	0	1	1	1	12	0	16	0	0	0	1	1	0	0
												0	1	0	0	0	9	2	12	2	0	3	0	2	2	0
												0	1	0	1	0	13	1	12	0	0	0	0	4	1	0
												0	3	0	2	0	8	0	16	0	0	0	1	3	0	0
												0	4	0	0	0	9	1	14	1	0	0	0	3	1	0
												0	2	1	1	0	6	4	14	1	0	3	0	0	1	0
												0	0	0	0	1	11	1	12	3	0	0	0	3	2	0
												0	3	0	1	0	11	2	11	2	0	0	0	1	2	0
												0	1	1	0	0	9	1	16	2	0	0	0	3	0	0
												0	0	1	1	1	15	0	14	0	0	0	0	0	1	0
												0	3	1	0	1	11	2	9	2	0	2	0	1	1	0
												0	4	0	2	0	9	2	10	0	0	0	0	4	2	0
												0	3	0	1	0	11	1	13	0	0	1	0	2	1	0
												0	2	0	0	0	14	1	9	3	0	0	0	3	1	0
												0	3	0	0	1	8	3	11	4	0	0	1	1	1	0
												0	0	1	0	0	9	0	11	1	0	0	0	10	1	0
												0	1	0	0	0	6	2	16	1	0	0	0	7	0	0
												0	3	0	1	0	11	1	8	2	0	0	0	5	2	0
												0	6	0	2	0	12	0	10	0	0	0	1	2	0	0
												0	0	0	0	1	9	2	17	0	0	0	0	4	0	0
												0	1	0	3	0	8	2	12	1	0	0	0	6	0	0
												0	4	0	2	0	7	1	17	1	0	0	0	0	1	0
												0	1	0	1	0	7	2	11	1	0	4	0	3	3	0
												0	1	0	1	0	9	1	14	1	0	0	0	5	1	0
												0	6	0	1	1	10	1	9	2	0	1	0	1	1	0
												0	1	0	0	0	11	1	12	0	0	1	0	5	2	0
												0	2	0	0	0	9	0	14	3	0	1	0	1	3	0
												0	0	0	0	1	6	4	15	2	0	3	0	2	0	0
												0	0	1	1	0	13	1	11	3	0	0	0	2	1	0
												0	1	0	2	1	6	0	14	2	0	0	1	4	2	0
												0	3	0	1	0	8	1	15	0	0	1	0	3	1	0
												0	3	0	0	0	6	3	15	0	0	1	0	4	1	0
												0	1	0	1	0	6	3	15	3	0	1	0	2	1	0
												0	6	1	1	0	9	6	6	1	0	0	0	3	0	0
												0	2	0	2	0	5	4	9	3	0	2	0	4	2	0
												0	1	0	0	0	9	1	10	1	0	1	0	7	3	0
												0	2	0	2	0	10	2	9	1	0	2	0	4	1	0
												0	4	0	3	0	7	1	12	1	0	0	0	5	0	0
												0	2	0	1	1	4	3	14	3	0	0	1	2	2	0
												0	1	1	2	0	8	3	12	1	0	2	0	2	1	0
												0	1	0	1	0	5	3	9	2	0	4	0	8	0	0
												0	4	1	1	0	6	3	11	2	0	2	0	3	0	0
												0	3	0	1	0	7	3	10	2	0	1	0	3	3	0
												0	4	1	1	0	10	2	10	0	0	1	0	3	1	0
												0	4	0	1	0	8	1	9	2	0	2	1	2	3	0
												0	5	0	3	0	9	0	9	2	0	1	0	4	0	0
												0	4	0	2	1	8	0	10	3	0	1	0	2	2	0
												0	1	0	4	1	8	1	8	2	0	1	0	6	1	0
												0	2	0	0	0	7	2	12	2	0	1	0	5	2	0
												0	4	0	2	1	11	1	8	2	0	0	0	3	1	0
												0	0	0	4	0	5	3	11	1	0	3	0	3	3	0
												0	1	0	1	0	8	4	11	2	0	4	0	2	0	0
												0	0	0	2	1	15	1	10	0	0	0	0	3	1	0
												0	2	0	0	0	9	0	16	1	0	1	0	4	0	0
												0	5	1	1	1	5	4	7	4	0	1	0	4	0	0
												0	1	0	0	0	14	1	11	3	0	1	0	1	1	0
												0	2	0	0	1	4	3	15	1	0	3	0	4	0	0
												0	1	0	2	0	9	2	14	1	0	2	0	2	0	0
												0	1	0	0	0	9	0	13	4	0	1	0	2	3	0
												0	0	0	1	1	8	2	14	1	0	2	0	3	1	0
												0	4	0	1	1	14	1	7	3	0	0	1	1	0	0
												0	1	0	0	0	11	2	11	4	0	0	0	1	3	0
												0	1	0	0	1	10	2	13	1	0	2	0	3	0	0
												0	1	0	0	0	3	3	13	2	0	4	1	2	4	0
												0	2	1	1	0	7	3	9	2	0	3	0	5	0	0
												0	4	0	1	1	10	0	9	4	0	1	0	1	2	0
												0	3	0	1	0	10	3	12	1	0	1	0	1	1	0
												0	2	1	1	0	10	2	10	2	0	2	0	3	0	0
												0	2	0	2	1	6	1	10	0	0	2	1	5	3	0
												0	4	1	1	0	9	6	6	2	0	1	0	3	0	0
												0	0	0	2	0	8	3	8	3	0	3	0	6	0	0
												0	1	0	0	1	10	7	11	1	0	1	0	1	0	0
												0	1	0	0	0	2	1	16	1	0	1	0	6	5	0
												0	4	0	2	1	6	1	12	2	0	1	0	3	1	0
												0	2	0	0	0	10	1	10	4	0	0	0	3	3	0
												0	2	1	3	0	7	2	11	2	0	1	0	4	0	0
												0	2	0	0	0	4	5	15	1	0	1	1	2	2	0
												0	0	0	1	0	11	1	14	0	0	3	0	2	1	0
												0	4	0	4	0	6	0	14	0	0	0	1	4	0	0
												0	2	1	1	0	5	2	14	2	0	4	0	2	0	0
												0	3	1	1	1	4	4	10	3	0	2	1	2	1	0
												0	1	0	0	1	8	0	15	1	0	2	0	5	0	0
												0	1	0	3	0	8	2	11	2	0	1	0	3	2	0
												0	2	1	1	0	9	5	10	1	0	2	0	2	0	0
												0	1	0	0	0	8	4	9	3	0	3	1	4	0	0
												0	1	0	0	0	6	2	16	2	0	2	0	3	1	0
												0	1	0	1	0	13	1	12	1	0	0	0	2	2	0
												0	2	0	0	0	13	1	9	5	0	2	0	1	0	0
												0	1	0	1	0	8	2	13	2	0	0	0	4	2	0
												0	2	0	0	0	11	2	11	3	0	1	0	2	1	0
												0	1	0	1	0	9	1	7	3	0	2	1	6	2	0
												0	2	0	2	1	9	0	10	4	0	1	0	3	1	0
												0	0	0	0	1	8	4	12	3	0	1	0	2	2	0
												0	1	0	0	0	15	0	12	0	0	1	0	2	2	0
												0	1	0	1	0	14	3	10	0	0	1	0	2	1	0
												0	1	0	0	0	10	1	14	2	0	1	0	4	0	0
												0	0	0	2	0	8	5	13	1	0	2	0	2	0	0
												0	1	0	1	0	11	3	14	0	0	1	0	1	1	0
												0	2	0	1	1	8	1	13	5	0	0	0	1	1	0
												0	4	0	2	0	8	2	13	1	0	0	0	2	1	0
												0	1	0	1	0	8	1	14	5	0	1	0	2	0	0
												0	1	1	0	0	7	1	13	3	0	1	0	4	2	0
												0	2	0	0	0	7	4	8	2	0	3	1	3	3	0
												0	1	0	0	1	9	1	17	1	0	0	0	3	0	0
												0	1	0	2	0	12	3	12	1	0	1	0	1	0	0
												0	1	0	3	0	7	1	12	1	0	1	0	4	3	0
												0	0	0	1	0	11	2	7	6	0	0	0	5	1	0
												0	1	0	1	0	9	2	12	1	0	2	0	4	1	0
												0	4	1	2	1	8	2	7	3	0	1	0	2	2	0
												0	1	0	0	0	11	3	13	1	0	1	0	1	2	0
												0	1	1	0	0	14	2	8	2	0	2	0	2	1	0
												0	2	0	0	0	10	1	12	4	0	0	0	3	1	0
												0	0	1	0	1	13	1	11	2	0	0	0	3	1	0
												0	1	0	0	0	11	0	15	2	0	1	0	3	0	0
												0	1	0	0	0	11	5	11	1	0	2	0	1	1	0
												0	4	0	3	0	7	2	11	1	0	0	0	4	1	0
												0	1	1	1	0	13	1	10	3	0	0	0	2	1	0
												0	2	0	0	0	8	0	17	1	0	1	1	2	1	0
												0	1	0	1	0	11	0	12	4	0	1	0	2	1	0
												0	4	0	3	0	8	1	14	1	0	0	0	1	1	0
												0	1	0	1	0	7	1	18	1	0	0	0	3	1	0
												0	2	0	4	0	5	2	13	1	0	0	0	5	1	0
												0	4	1	2	1	8	2	8	2	0	1	0	2	2	0
												0	3	0	2	1	10	1	7	1	0	0	0	5	3	0
												0	2	0	2	0	6	1	15	2	0	0	0	5	0	0
												0	3	0	1	1	13	1	9	2	0	0	0	1	2	0
												0	1	0	1	0	8	1	17	1	0	1	0	3	0	0
												0	2	0	0	0	7	2	14	1	0	0	0	7	0	0
												0	3	0	1	0	4	3	13	3	0	1	1	2	2	0
												0	0	0	2	0	17	1	9	0	0	1	0	2	1	0
												0	3	0	3	0	6	1	17	1	0	1	0	1	0	0
												0	2	0	1	0	5	3	11	1	0	2	1	5	2	0
												0	0	1	0	0	8	2	14	3	0	0	0	2	3	0
												0	4	0	1	0	9	1	13	1	0	1	0	3	0	0
												0	1	0	1	0	11	2	14	1	0	0	0	3	0	0
												0	3	0	1	1	2	3	11	2	0	0	0	5	5	0
												0	2	0	0	0	8	2	15	1	0	2	0	3	0	0
												0	1	0	0	0	6	2	7	2	0	1	1	8	5	0
												0	4	0	3	0	7	2	13	1	0	0	0	3	0	0
												0	2	0	0	1	6	4	11	0	0	4	0	5	0	0
												0	2	0	3	0	8	1	14	1	0	0	0	4	0	0
												0	2	1	1	0	8	2	12	1	0	2	0	3	1	0
												0	2	0	2	0	7	1	16	2	0	1	0	1	1	0
												0	1	0	1	0	8	6	9	4	0	1	1	1	1	0
												0	0	0	1	0	8	1	15	1	0	1	0	6	0	0
												0	1	0	1	0	13	1	15	0	0	0	1	0	1	0
												0	1	0	0	0	9	1	17	2	0	0	0	3	0	0
												0	5	0	0	0	10	1	13	2	0	1	0	1	0	0
												0	2	0	3	0	5	1	10	2	0	0	0	6	4	0
												0	0	0	1	0	5	1	14	2	0	0	1	7	2	0
												0	5	1	0	0	9	5	9	2	0	0	0	2	0	0
												0	1	0	1	0	13	3	12	0	0	1	0	1	1	0
												0	3	0	1	0	8	4	10	1	0	2	0	2	2	0
												0	2	0	2	0	6	2	9	2	0	3	1	4	2	0
												0	0	0	3	0	12	0	12	2	0	1	0	3	0	0
												0	5	1	1	0	13	5	4	2	0	0	0	2	0	0
												0	4	1	2	1	7	2	9	3	0	0	1	2	1	0
												0	1	1	0	0	6	1	14	6	0	0	0	2	2	0
												0	4	1	2	1	8	2	10	2	0	0	1	1	1	0
												0	6	0	2	0	10	1	10	0	0	1	0	1	2	0
												0	3	0	2	0	8	0	10	3	0	2	0	4	1	0
												0	2	0	2	1	5	1	11	3	0	2	1	2	3	0
												0	3	0	1	1	10	0	11	2	0	1	0	3	1	0
												0	1	0	1	0	9	0	15	1	0	1	0	4	1	0
												0	1	0	3	0	8	1	11	2	0	0	0	5	2	0
												0	1	0	0	0	6	1	13	1	0	0	0	8	3	0
												0	2	0	0	0	6	2	12	3	0	2	0	3	3	0
												0	3	0	2	1	10	2	12	2	0	0	0	0	1	0
												0	1	0	2	0	11	2	12	0	0	2	0	2	1	0
												0	2	1	3	1	6	1	12	4	0	0	0	2	1	0
												0	2	0	1	1	15	0	8	3	0	1	0	1	1	0
												0	2	0	0	0	8	2	14	2	0	2	0	1	2	0
												0	4	1	3	0	6	1	11	3	0	2	0	2	0	0
												0	5	0	1	0	8	3	9	2	0	1	0	2	2	0
												0	1	0	2	0	7	2	12	1	0	2	1	3	2	0
												0	2	0	0	0	8	1	14	1	0	2	0	5	0	0
												0	2	0	0	0	11	5	9	3	0	1	0	1	1	0
												0	1	0	1	0	6	3	13	1	0	1	0	6	1	0
												0	0	1	0	0	9	1	16	1	0	1	0	3	1	0
												0	4	0	2	0	7	2	15	2	0	0	0	1	0	0
												0	2	0	0	0	11	1	15	0	0	0	0	3	1	0
												0	2	1	1	0	4	1	13	1	0	3	0	6	1	0
												0	4	0	2	0	7	0	13	1	0	1	1	4	0	0
												0	5	0	1	1	6	2	10	3	0	1	0	2	2	0
												0	0	1	1	0	17	0	6	5	0	1	0	2	0	0
												0	1	0	0	0	12	3	12	1	0	3	0	0	1	0
												0	1	0	1	0	13	0	14	1	0	1	0	2	0	0
												0	1	0	0	0	7	3	9	3	0	2	0	4	4	0
												0	2	0	0	0	6	1	12	4	0	0	0	4	4	0
												0	2	0	1	0	9	1	14	2	0	1	0	0	3	0
												0	0	0	2	0	8	4	9	3	0	1	0	3	3	0
												0	2	1	1	0	8	2	13	1	0	2	0	3	0	0
												0	2	0	2	0	7	1	14	1	0	0	1	5	0	0
												0	0	0	1	0	7	2	13	3	0	2	0	2	3	0
												0	2	0	1	1	8	1	10	4	0	1	0	2	3	0
												0	0	0	2	0	10	2	10	2	0	2	0	3	2	0
												0	0	0	0	1	7	2	17	0	0	0	0	6	0	0
												0	1	0	0	0	10	4	13	0	0	2	0	1	2	0
												0	2	0	0	0	13	4	8	4	0	0	0	2	0	0
												0	4	1	1	0	10	3	10	1	0	0	0	3	0	0
												0	1	1	1	0	3	0	15	3	0	1	0	6	2	0
												0	0	0	1	0	8	1	14	1	0	1	0	4	3	0
												0	1	0	0	1	6	3	13	1	0	2	0	6	0	0
												0	1	1	2	0	4	3	13	1	0	2	1	3	2	0
												0	1	0	0	0	9	4	11	2	0	1	1	2	2	0
												0	2	0	0	0	10	1	12	3	0	0	0	2	3	0
												0	3	0	3	0	7	1	12	1	0	3	0	3	0	0
												0	1	0	0	0	12	2	13	0	0	0	0	3	2	0
												0	1	0	1	0	6	0	16	1	0	1	1	5	1	0
												0	0	0	1	0	8	2	13	3	0	1	1	1	3	0
												0	1	0	0	0	12	2	14	0	0	0	0	3	1	0
												0	5	0	0	0	12	0	11	2	0	1	0	1	1	0
												0	1	0	0	0	6	2	10	3	0	3	0	4	4	0
												0	4	0	3	0	9	2	11	0	0	1	0	2	1	0
												0	0	0	2	0	17	0	9	1	0	1	0	2	1	0
												0	1	0	1	0	8	1	17	2	0	0	0	2	1	0
												0	0	0	0	1	9	3	12	0	0	3	0	5	0	0
												0	6	1	0	1	11	3	5	3	0	0	0	3	0	0
												0	0	1	2	0	12	0	13	1	0	1	0	2	1	0
												0	0	0	2	0	13	0	13	1	0	1	0	2	1	0
												0	4	0	1	0	5	1	16	1	0	1	0	4	0	0
												0	1	0	0	0	8	1	17	1	0	0	0	4	1	0
												0	4	0	1	1	11	3	11	0	0	1	0	1	0	0
												0	3	0	3	1	6	0	12	3	0	1	0	2	2	0
												0	2	0	1	0	11	1	13	1	0	0	0	3	1	0
												0	1	0	1	0	7	2	15	2	0	0	0	3	2	0
												0	0	1	1	0	11	0	9	5	0	1	0	2	3	0
												0	0	1	0	0	8	2	18	1	0	0	0	3	0	0
												0	1	0	1	0	7	1	10	2	0	4	0	5	2	0
												0	2	0	2	1	7	3	13	1	0	1	0	3	0	0
												0	0	0	1	0	13	1	14	2	0	1	0	1	0	0
												0	4	1	2	1	8	2	9	3	0	1	0	2	0	0
												0	1	0	0	0	12	1	12	1	0	1	0	4	1	0
												0	2	0	0	0	15	4	10	0	0	0	0	1	1	0
												0	1	0	1	0	15	0	10	1	0	1	0	3	1	0
												0	3	0	2	0	5	4	9	3	0	1	1	2	3	0
												0	1	1	1	1	7	1	12	5	0	0	0	3	1	0
												0	2	1	1	0	9	5	9	1	0	2	0	2	1	0
												0	2	0	2	0	8	1	14	1	0	1	0	4	0	0
												0	1	0	1	0	14	7	7	0	0	1	0	1	1	0
												0	2	0	2	1	8	0	9	5	0	2	0	2	2	0
												0	3	0	1	1	6	1	12	4	0	0	0	2	3	0
												0	1	0	0	0	9	4	13	1	0	2	0	3	0	0
												0	1	0	1	0	12	5	10	1	0	1	0	2	0	0
												0	2	0	0	0	5	3	15	1	0	2	0	5	0	0
												0	0	0	0	1	11	1	14	1	0	0	0	4	1	0
												0	3	0	1	0	11	4	8	2	0	2	0	2	0	0
												0	2	0	1	0	4	4	10	3	0	2	1	4	2	0
												0	0	0	1	0	8	2	13	4	0	0	0	3	2	0
												0	3	0	1	0	9	2	13	2	0	0	0	2	1	0
												0	1	0	0	0	8	2	18	1	0	0	0	2	1	0
												0	1	0	1	0	11	4	8	2	0	2	1	2	1	0
												0	1	0	0	0	14	1	13	1	0	0	0	3	0	0
												0	1	0	1	0	10	2	13	1	0	2	0	3	0	0
												0	1	1	0	0	6	0	12	1	0	1	0	8	3	0
												0	1	0	1	0	8	2	10	4	0	3	1	0	3	0
												0	1	0	0	0	9	3	11	2	0	2	0	5	0	0
												0	1	0	0	0	7	2	14	1	0	2	1	3	2	0
												0	1	0	2	0	10	1	14	2	0	0	0	1	2	0
												0	2	0	0	0	10	0	15	1	0	1	0	4	0	0
												0	2	1	2	0	10	5	6	0	0	2	0	3	2	0
												0	3	1	2	1	6	3	11	2	0	2	0	1	1	0
												0	3	0	1	0	7	4	12	1	0	2	0	2	1	0
												0	2	0	2	0	7	2	13	3	0	0	0	3	1	0
												0	1	0	0	0	12	3	12	1	0	0	0	3	1	0
												0	2	0	2	1	6	1	12	3	0	1	0	3	2	0
												0	3	0	2	1	10	0	7	5	0	1	0	2	2	0
												0	3	1	1	1	6	3	9	1	0	3	1	3	1	0
												0	3	0	0	0	7	2	13	1	0	0	0	4	3	0
												0	0	0	1	0	16	1	8	3	0	0	0	3	1	0
												0	5	0	1	0	9	2	13	0	0	0	0	2	1	0
												0	1	0	0	1	13	3	11	0	0	1	0	2	1	0
												0	2	0	1	1	7	1	13	3	0	0	1	2	2	0
												0	5	0	2	0	7	1	12	1	0	1	0	4	0	0
												0	5	0	0	0	8	1	14	1	0	0	1	3	0	0
												0	1	0	0	0	7	2	14	3	0	0	0	5	1	0
												0	1	1	0	0	5	4	15	1	0	2	0	3	1	0
												0	1	0	1	0	11	1	16	0	0	1	0	1	1	0
												0	3	0	3	0	5	0	16	2	0	1	0	3	0	0
												0	1	1	1	0	11	1	11	2	0	0	0	2	3	0
												0	0	0	2	0	16	1	11	0	0	0	0	2	1	0
												0	2	0	2	0	5	2	10	0	0	3	1	5	3	0
												0	1	0	0	0	6	1	15	1	0	1	0	5	3	0
												0	0	0	1	0	8	1	11	2	0	0	0	5	5	0
												0	1	0	1	0	13	1	11	2	0	0	0	3	1	0
												0	3	0	0	0	7	2	15	0	0	0	0	4	2	0
												0	5	0	2	1	10	1	7	1	0	1	0	3	2	0
												0	2	0	0	0	7	0	16	3	0	1	0	3	1	0
												0	5	1	2	0	9	4	6	0	0	1	0	3	2	0
												0	0	0	1	0	11	1	8	6	0	1	0	3	2	0
												0	1	1	3	0	10	0	14	1	0	0	1	2	0	0
												0	3	0	1	0	10	2	13	1	0	0	0	2	1	0
												0	1	0	0	0	12	2	12	0	0	0	0	5	1	0
												0	5	0	2	0	8	1	13	1	0	1	0	1	1	0
												0	1	0	0	1	8	3	11	1	0	3	0	5	0	0
												0	1	0	1	0	8	1	13	1	0	0	0	8	0	0
												0	1	0	0	0	6	4	14	3	0	1	0	3	1	0
												0	2	0	2	0	8	5	11	2	0	0	0	3	0	0
												0	1	0	1	0	8	3	11	3	0	2	0	3	1	0
												0	3	0	1	0	14	0	10	1	0	1	0	2	1	0
												0	1	1	3	0	8	2	11	1	0	1	0	4	1	0
												0	2	1	1	0	9	2	9	2	0	3	0	2	2	0
												0	3	0	1	1	9	3	12	1	0	1	0	2	0	0
												0	2	0	2	1	8	0	12	1	0	1	0	3	3	0
												0	2	0	0	0	12	5	10	0	0	1	0	2	1	0
												0	4	1	0	0	20	0	4	1	0	1	0	1	1	0
												0	1	0	0	0	8	5	13	1	0	2	0	3	0	0
												0	3	0	2	0	5	3	12	2	0	3	0	3	0	0
												0	0	0	2	0	13	1	8	4	0	2	1	2	0	0
												0	2	1	0	0	11	0	13	1	0	0	0	4	1	0
												0	1	0	0	0	12	1	12	0	0	1	0	3	3	0
												0	2	0	0	0	10	4	12	1	0	2	0	2	0	0
												0	3	0	0	1	8	3	6	5	0	1	1	4	1	0
												0	3	0	3	0	7	1	11	0	0	3	0	4	1	0
												0	1	0	1	0	9	1	10	1	0	3	0	4	3	0
												0	1	0	0	0	9	3	13	1	0	1	1	1	3	0
												0	1	0	1	0	11	3	12	1	0	1	0	2	1	0
												0	1	0	1	0	10	4	9	6	0	1	0	1	0	0
												0	4	0	2	0	8	1	14	0	0	0	0	3	1	0
												0	5	0	1	1	8	0	9	6	0	1	0	1	1	0
												0	5	0	1	1	11	2	9	0	0	1	0	2	1	0
												0	3	1	1	0	14	0	10	0	0	1	0	1	2	0
												0	0	0	1	0	6	2	13	2	0	3	1	3	2	0
												0	2	1	2	0	8	4	8	1	0	2	1	2	2	0
												0	1	0	0	0	15	4	9	0	0	2	0	1	1	0
												0	0	0	1	0	10	2	14	3	0	0	0	2	1	0
												0	1	0	0	1	11	1	14	1	0	1	0	3	0	0
												0	2	0	4	0	8	2	13	0	0	0	1	3	0	0
												0	5	1	0	0	18	0	7	0	0	0	0	1	1	0
												0	2	0	3	0	7	1	14	2	0	0	0	2	2	0
												0	0	1	0	0	11	0	11	6	0	0	0	2	2	0
												0	1	0	1	0	7	1	13	0	0	0	0	8	2	0
												0	0	0	1	0	9	1	14	2	0	0	1	4	1	0
												0	3	0	3	0	8	2	13	0	0	0	0	3	1	0
												0	2	0	2	0	6	2	14	1	0	0	0	6	0	0
												0	1	0	1	0	11	5	12	1	0	1	0	0	1	0
												0	1	0	1	0	14	0	13	0	0	1	0	2	1	0
												0	1	0	1	0	7	1	14	1	0	3	0	5	0	0
												0	3	0	3	0	4	2	12	4	0	2	0	2	1	0
												0	1	0	1	0	10	1	14	3	0	0	0	2	1	0
												0	1	0	1	0	9	5	13	1	0	1	0	1	1	0
												0	3	0	1	0	16	0	8	2	0	1	0	2	0	0
												0	2	0	1	1	7	1	10	3	0	0	0	6	2	0
												0	1	0	0	0	12	4	12	1	0	0	0	2	1	0
												0	2	0	1	1	6	1	12	3	0	0	0	3	4	0
												0	2	0	0	0	9	1	10	5	0	1	0	2	3	0
												0	1	0	0	1	5	3	10	1	0	4	1	3	4	0
												0	0	0	2	0	7	1	11	1	0	3	0	5	3	0
												0	0	1	0	0	7	0	15	4	0	0	0	3	3	0
												0	1	0	1	0	8	1	12	2	0	1	0	5	2	0
												0	4	0	2	0	6	0	11	2	0	2	0	4	2	0
												0	2	0	3	0	9	2	9	1	0	2	0	4	1	0
												0	5	0	2	1	8	1	9	3	0	1	0	1	2	0
												0	3	0	2	0	7	0	16	3	0	1	0	0	1	0
												0	0	0	1	0	12	2	10	3	0	0	0	4	1	0
												0	2	0	0	0	11	2	10	1	0	2	0	3	2	0
												0	0	0	1	0	9	2	12	6	0	0	0	1	2	0
												0	1	0	0	0	8	1	15	3	0	1	0	2	2	0
												0	3	1	2	0	8	2	11	0	0	1	0	4	1	0
												0	3	1	2	0	4	3	11	3	0	3	0	1	2	0
												0	2	0	1	0	10	0	13	5	0	1	0	0	1	0
												0	1	1	0	0	7	1	20	1	0	0	0	2	0	0
												0	4	0	2	0	13	1	9	1	0	0	0	3	0	0
												0	3	0	1	0	12	0	11	0	0	0	1	5	0	0
												0	1	1	0	0	12	2	12	0	0	0	0	4	1	0
												0	5	0	1	0	10	0	14	1	0	1	0	1	0	0
												0	1	0	0	0	16	1	9	0	0	1	0	2	3	0
												0	1	0	0	0	8	1	15	2	0	0	0	6	0	0
												0	1	0	1	0	7	3	13	1	0	2	0	4	1	0
												0	5	0	2	1	7	0	9	3	0	2	0	2	2	0
												0	4	0	0	1	5	1	12	4	0	1	0	2	3	0
												0	2	0	0	0	11	1	10	3	0	0	0	5	1	0
												0	1	0	0	0	6	1	14	1	0	1	0	6	3	0
												0	0	0	1	0	8	1	11	3	0	3	0	3	3	0
												0	0	0	2	1	12	5	10	0	0	1	0	1	1	0
												0	0	0	1	0	13	3	9	4	0	1	0	2	0	0
												0	0	0	1	0	7	2	16	1	0	1	0	2	3	0
												0	1	0	0	1	9	4	11	3	0	2	0	2	0	0
												0	2	1	0	1	8	2	10	4	0	2	0	1	2	0
												0	4	0	2	1	6	0	12	1	0	1	0	4	2	0
												0	2	0	2	0	7	1	13	2	0	0	0	5	1	0
												0	3	0	2	1	11	1	8	4	0	1	0	0	2	0
												0	3	0	2	0	10	1	12	3	0	1	0	0	1	0
												0	1	0	1	0	11	6	7	3	0	1	1	1	1	0
												0	3	1	0	0	11	2	10	1	0	2	0	2	1	0
												0	0	0	1	0	17	2	9	1	0	0	0	3	0	0
												0	0	0	1	0	19	1	10	1	0	0	1	0	0	0
												0	3	0	3	0	8	1	14	2	0	0	0	2	0	0
												0	2	0	1	0	8	1	14	1	0	0	0	3	3	0
												0	3	0	1	0	11	4	10	2	0	0	0	2	0	0
												0	3	0	1	0	12	3	8	1	0	1	0	4	0	0
												0	0	1	0	1	7	3	18	1	0	1	0	1	0	0
												0	0	1	1	0	8	1	12	3	0	0	0	3	4	0
												0	2	0	0	1	10	2	16	1	0	0	0	1	0	0
												0	1	0	0	0	8	6	12	2	0	2	0	2	0	0
												0	2	0	1	1	8	1	13	3	0	0	0	2	2	0
												0	2	0	3	0	7	3	9	0	0	4	0	3	2	0
												0	3	0	2	1	4	1	14	3	0	0	1	2	2	0
												0	1	0	0	1	12	0	15	1	0	1	0	2	0	0
												0	4	1	1	0	8	2	12	2	0	1	0	2	0	0
												0	3	0	1	0	10	5	10	1	0	0	0	2	1	0
												0	1	0	0	0	7	2	15	0	0	0	0	7	1	0
												0	1	0	1	0	9	1	12	4	0	2	0	1	2	0
												0	3	1	0	0	10	4	11	0	0	1	0	2	1	0
												0	4	0	2	0	7	1	13	1	0	0	1	4	0	0
												0	1	0	1	0	9	2	15	3	0	0	0	1	1	0
												0	1	0	0	0	6	2	10	3	0	3	1	3	4	0
												0	1	0	2	0	10	2	13	1	0	0	0	3	1	0
												0	3	1	1	0	7	4	10	2	0	3	0	2	0	0
												0	0	1	0	0	6	1	18	2	0	1	0	2	2	0
												0	1	0	1	0	6	1	9	2	0	3	1	6	3	0
												0	0	0	1	0	9	2	13	4	0	0	0	2	2	0
												0	3	1	2	1	6	3	7	5	0	1	1	2	1	0
												0	1	0	0	0	18	1	7	0	0	1	0	4	1	0
												0	1	0	0	0	6	0	16	2	0	2	0	2	4	0
												0	3	0	1	0	8	1	13	2	0	1	0	4	0	0
												0	6	0	1	1	10	1	7	4	0	1	0	1	1	0
												0	2	0	0	0	4	1	17	3	0	0	0	4	2	0
												0	6	0	2	0	9	1	12	1	0	0	0	2	0	0
												0	1	0	1	0	7	2	13	1	0	2	1	2	3	0
												0	2	0	0	0	9	1	13	1	0	3	0	3	1	0
												0	1	0	1	0	6	4	14	1	0	4	0	2	0	0
												0	3	0	3	0	5	2	15	2	0	0	0	3	0	0
												0	2	0	1	1	6	2	12	4	0	1	0	1	3	0
												0	1	0	1	0	9	0	16	1	0	1	0	4	0	0
												0	1	0	0	0	7	2	13	1	0	2	0	3	4	0
												0	2	0	3	1	8	0	7	4	0	1	0	5	2	0
												0	1	0	1	0	11	0	16	0	0	1	1	0	2	0
												0	1	0	1	0	7	3	11	1	0	2	0	7	0	0
												0	2	1	3	0	8	2	10	0	0	2	0	3	2	0
												0	2	0	1	0	9	1	11	2	0	1	0	4	2	0
												0	1	0	0	0	6	1	11	4	0	2	1	4	3	0
												0	4	1	2	1	6	4	9	2	0	1	1	2	0	0
												0	0	1	2	1	7	2	6	2	0	2	1	5	4	0
												0	4	0	0	0	8	0	14	3	0	1	0	2	1	0
												0	1	0	0	1	7	1	13	0	0	3	0	4	3	0
												0	0	1	0	0	13	3	10	0	0	2	0	3	1	0
												0	4	0	2	1	12	1	8	3	0	0	0	0	2	0
												0	4	1	2	1	6	4	8	4	0	1	0	2	0	0
												0	3	1	2	0	10	2	8	2	0	1	0	2	2	0
												0	2	0	4	1	7	0	10	2	0	1	0	3	3	0
												0	2	0	0	0	10	2	13	0	0	0	0	5	1	0
												0	0	1	3	0	4	3	14	0	0	4	0	3	1	0
												0	7	0	0	1	14	1	5	3	0	1	0	1	0	0
												0	0	1	1	0	17	1	9	0	0	1	0	2	1	0
												0	4	0	2	0	11	1	10	0	0	1	0	3	1	0
												0	0	1	0	0	10	0	16	0	0	1	1	3	1	0
												0	1	0	0	0	7	1	13	2	0	3	1	4	1	0
												0	0	0	1	0	8	1	10	2	0	3	0	8	0	0
												0	4	0	1	0	5	1	11	1	0	3	0	6	1	0
												0	1	0	2	1	9	1	8	3	0	0	0	5	3	0
												0	2	0	2	0	5	2	9	2	0	2	0	8	1	0
												0	5	0	1	0	6	1	15	2	0	0	0	2	1	0
												0	3	0	3	0	6	1	16	0	0	0	1	2	1	0
												0	1	0	1	0	11	0	16	0	0	1	0	2	1	0
												0	4	0	1	1	11	0	9	5	0	1	0	1	0	0
												0	1	0	0	1	9	4	13	1	0	2	0	2	0	0
												0	0	1	0	0	7	0	17	2	0	0	0	4	2	0
												0	1	0	1	0	7	1	11	3	0	3	1	1	4	0
												0	1	0	1	0	4	2	14	3	0	3	1	3	1	0
												0	3	0	1	0	9	2	12	1	0	0	0	5	0	0
												0	4	0	3	0	6	1	12	1	0	1	0	5	0	0
												0	2	0	4	1	7	0	6	2	0	2	0	4	5	0
												0	2	0	0	0	6	1	14	3	0	1	0	5	1	0
												0	4	0	4	0	6	0	13	1	0	1	0	4	0	0
												0	0	0	0	1	5	2	13	1	0	0	0	7	4	0
												0	3	1	2	0	9	1	10	3	0	2	1	1	0	0
												0	1	1	4	0	5	1	11	1	0	2	1	4	2	0
												0	2	1	2	0	6	3	12	2	0	2	0	2	1	0
												0	1	0	0	0	8	2	12	2	0	0	0	6	2	0
												0	5	1	2	0	10	1	8	1	0	2	1	2	0	0
												0	1	0	0	0	12	2	13	0	0	0	0	3	2	0
												0	5	0	3	0	9	0	10	1	0	2	0	2	1	0
												0	0	0	1	0	9	1	13	1	0	3	0	2	3	0
												0	2	0	0	0	12	0	13	3	0	1	0	1	1	0
												0	4	0	2	0	7	1	14	0	0	1	1	2	1	0
												0	3	1	2	0	9	0	15	0	0	0	0	2	1	0
												0	2	0	2	0	9	0	15	0	0	1	0	3	1	0
												0	3	1	1	0	10	0	11	3	0	1	0	2	1	0
												0	0	0	1	0	9	1	10	3	0	0	0	5	4	0
												0	4	0	2	0	7	0	14	1	0	1	0	1	3	0
												0	4	1	3	0	8	1	8	1	0	3	0	3	1	0
												0	0	1	0	1	10	1	15	0	0	0	1	4	0	0
												0	0	1	1	0	10	3	11	3	0	1	0	2	1	0
												0	1	0	0	0	3	2	19	0	0	2	1	4	1	0
												0	2	0	2	1	4	1	12	3	0	1	0	3	4	0
												0	2	0	0	0	11	2	15	1	0	0	0	2	0	0
												0	1	0	1	0	10	3	15	0	0	2	0	0	1	0
												0	1	0	0	0	16	1	10	1	0	1	0	3	0	0
												0	1	1	2	1	5	1	10	1	0	4	0	5	2	0
												0	2	0	0	0	9	1	14	2	0	1	0	2	2	0
												0	4	1	3	0	7	3	7	1	0	1	0	6	0	0
												0	4	0	0	0	10	3	7	5	0	1	0	3	0	0
												0	5	0	1	1	8	0	8	6	0	2	0	1	1	0
												0	0	0	1	0	9	3	11	3	0	2	0	4	0	0
												0	5	0	1	0	13	1	7	2	0	1	0	1	2	0
												0	3	0	2	1	7	2	11	2	0	1	0	2	2	0
												0	3	0	1	1	11	2	7	3	0	1	0	2	2	0
												0	3	0	1	0	5	1	20	1	0	0	0	2	0	0
												0	4	1	2	1	7	3	7	3	0	2	0	3	0	0
												0	2	0	0	0	9	1	15	1	0	2	0	3	0	0
												0	5	0	2	0	13	0	9	0	0	2	0	1	1	0
												0	4	0	2	0	5	1	14	1	0	1	0	5	0	0
												0	2	0	0	0	10	0	12	3	0	2	0	3	1	0
												0	1	0	0	0	10	1	10	6	0	1	0	3	1	0
												0	2	0	0	0	11	3	13	0	0	1	0	2	1	0
												0	0	0	1	0	9	0	17	2	0	1	0	1	2	0
												0	4	0	1	1	10	0	6	6	0	1	0	3	1	0
												0	3	0	1	0	12	2	9	4	0	0	0	1	1	0
												0	2	1	3	0	9	3	9	1	0	2	0	2	1	0
												0	3	1	2	1	5	1	11	3	0	1	1	1	3	0
												0	0	0	2	1	16	1	8	0	0	1	0	3	1	0
												0	0	0	2	0	8	1	13	2	0	1	0	4	2	0
												0	0	0	1	0	9	1	16	3	0	0	0	2	1	0
												0	4	0	0	0	9	3	12	2	0	2	0	1	0	0
												0	1	0	1	0	6	3	14	3	0	1	0	3	1	0
												0	2	0	0	0	6	1	15	2	0	0	0	7	0	0
												0	1	0	3	0	5	3	14	2	0	0	0	5	0	0
												0	4	0	4	0	6	1	11	1	0	1	0	5	0	0
												0	2	0	0	0	10	2	14	1	0	1	0	2	1	0
												0	1	0	1	0	7	3	15	1	0	4	0	1	0	0
												0	1	1	1	0	6	0	16	3	0	1	0	3	1	0
												0	1	0	4	1	9	1	9	1	0	1	0	4	2	0
												0	3	0	3	0	5	3	14	1	0	2	0	1	1	0
												0	0	0	1	0	8	2	15	3	0	2	0	2	0	0
												0	3	0	2	0	8	1	12	0	0	0	0	6	1	0
												0	2	0	1	1	4	2	13	3	0	0	0	3	4	0
												0	1	0	1	0	7	5	9	4	0	2	1	2	1	0
												0	2	1	1	1	6	2	11	2	0	1	1	3	2	0
												0	1	0	1	0	8	3	8	5	0	2	1	2	2	0
												0	0	0	1	0	8	1	16	3	0	1	0	2	1	0
												0	2	0	0	0	6	2	13	1	0	0	0	9	0	0
												0	2	0	2	0	10	2	10	1	0	3	0	3	0	0
												0	2	0	2	0	8	1	10	2	0	1	0	7	0	0
												0	2	0	2	0	7	4	14	1	0	2	0	1	0	0
												0	2	0	2	0	8	1	12	3	0	2	0	1	2	0
												0	3	1	1	1	6	1	9	2	0	3	0	2	4	0
												0	4	0	1	0	11	2	11	0	0	1	0	2	1	0
												0	1	0	0	0	11	5	6	6	0	0	0	3	1	0
												0	1	0	0	0	10	2	13	3	0	0	0	2	2	0
												0	1	0	1	0	11	4	11	1	0	2	0	2	0	0
												0	1	0	0	1	11	0	16	1	0	0	1	2	0	0
												0	0	1	0	0	12	0	12	2	0	0	0	6	0	0
												0	2	0	1	1	10	1	9	4	0	0	0	3	2	0
												0	0	0	0	1	14	2	10	0	0	2	0	4	0	0
												0	3	0	1	0	13	1	11	0	0	0	0	2	2	0
												0	2	0	3	1	6	1	8	2	0	2	1	4	3	0
												0	3	0	2	0	8	0	13	1	0	1	0	5	0	0
												0	0	0	1	0	9	3	14	1	0	1	0	4	0	0
												0	2	0	3	0	8	2	6	0	0	4	1	4	3	0
												0	1	0	0	0	11	2	10	5	0	0	0	3	1	0
												0	1	1	1	0	12	0	11	2	0	0	0	3	2	0
												0	4	0	3	0	13	1	7	1	0	1	0	3	0	0
												0	4	0	0	0	8	3	12	1	0	0	0	4	1	0
												0	2	0	2	0	8	2	13	2	0	2	0	2	0	0
												0	2	1	2	0	10	1	13	3	0	0	0	0	1	0
												0	1	0	0	1	14	3	9	1	0	1	0	3	0	0
												0	2	1	3	0	6	1	12	1	0	2	1	4	0	0
												0	5	0	0	0	10	2	5	3	0	1	1	4	2	0
												0	1	0	0	0	11	5	6	2	0	2	1	3	2	0
												0	1	0	0	0	5	2	17	1	0	2	0	4	1	0
												0	4	0	3	1	5	1	9	4	0	2	0	2	2	0
												0	3	0	1	0	11	1	12	2	0	1	0	2	0	0
												0	4	1	1	0	9	4	8	2	0	2	0	2	0	0
												0	1	0	1	0	4	2	15	0	0	0	0	9	1	0
												0	0	0	1	0	11	1	14	2	0	0	1	3	0	0
												0	1	0	1	0	13	0	13	0	0	1	0	3	1	0
												0	1	0	1	0	5	3	12	3	0	2	1	3	2	0
												0	6	0	2	0	8	1	12	0	0	1	1	2	0	0
												0	2	1	0	1	6	4	10	3	0	1	1	3	1	0
												0	4	0	1	0	5	4	12	1	0	2	0	3	1	0
												0	1	0	0	0	8	2	15	0	0	0	0	6	1	0
												0	0	0	1	0	7	4	15	2	0	1	0	3	0	0
												0	0	0	2	0	7	5	10	1	0	3	0	4	1	0
												0	0	0	2	0	11	5	7	4	0	2	0	1	1	0
												0	3	1	2	0	9	4	9	0	0	1	0	3	1	0
												0	3	1	2	0	9	5	9	1	0	2	0	1	0	0
												0	1	0	0	0	9	4	12	3	0	1	0	2	1	0
												0	3	0	1	0	12	3	11	0	0	1	0	1	1	0
												0	1	0	1	0	9	2	13	3	0	2	1	1	0	0
												0	2	0	3	1	7	3	10	3	0	0	0	1	3	0
												0	5	0	0	0	9	1	14	1	0	0	0	3	0	0
												0	1	1	2	0	2	3	15	3	0	2	0	2	2	0
												0	0	0	0	1	8	0	13	2	0	1	0	8	0	0
												0	1	0	0	0	13	0	12	2	0	1	0	1	3	0
												0	2	0	2	0	5	3	10	3	0	2	1	4	1	0
												0	0	0	2	0	12	3	7	5	0	0	1	2	1	0
												0	2	0	0	1	4	4	15	0	0	2	0	5	0	0
												0	3	1	0	0	11	6	7	2	0	1	0	2	0	0
												0	0	0	2	0	7	2	10	4	0	3	1	2	2	0
												0	3	1	2	1	9	5	7	1	0	2	0	2	0	0
												0	0	0	2	0	6	1	10	3	0	2	1	5	3	0
												0	1	0	0	1	9	3	12	1	0	2	0	3	1	0
												0	4	1	1	0	8	0	12	2	0	0	0	3	2	0
												0	0	0	1	0	7	0	12	4	0	2	0	3	4	0
												0	0	0	2	0	8	1	16	1	0	1	0	4	0	0
												0	2	0	2	0	10	1	12	2	0	1	0	3	0	0
												0	6	1	0	0	11	4	6	1	0	1	0	2	1	0
												0	2	1	2	0	8	3	11	1	0	2	0	3	0	0
												0	2	0	3	0	7	2	9	1	0	0	0	9	0	0
												0	1	0	0	0	7	1	14	1	0	3	0	6	0	0
												0	5	1	2	0	8	3	9	0	0	1	0	3	1	0
												0	4	0	4	0	6	2	11	1	0	0	0	5	0	0
												0	4	0	0	0	13	1	11	0	0	1	1	1	1	0
												0	5	0	1	0	7	2	13	1	0	0	0	4	0	0
												0	3	0	3	0	4	1	13	2	0	3	0	4	0	0
												0	2	0	2	0	6	3	12	1	0	0	0	7	0	0
												0	0	0	1	0	13	4	11	0	0	0	1	2	1	0
												0	0	0	1	0	12	1	11	4	0	2	0	2	0	0
												0	1	0	1	0	9	4	10	3	0	2	0	2	1	0
												0	1	0	3	0	4	1	14	1	0	1	0	5	3	0
												0	2	1	1	0	9	5	7	1	0	2	0	3	2	0
												0	2	0	0	0	7	0	13	3	0	1	0	4	3	0
												0	3	0	2	1	7	2	11	2	0	0	0	2	3	0
												0	3	0	1	0	15	1	10	1	0	0	0	1	1	0
												0	1	0	0	0	8	2	16	3	0	0	0	2	1	0
												0	1	0	1	0	10	2	11	4	0	1	1	0	2	0
												0	5	0	1	0	13	1	10	0	0	1	0	0	2	0
												0	1	0	0	0	14	1	12	0	0	1	0	2	2	0
												0	3	0	1	0	9	1	11	3	0	0	1	3	1	0
												0	1	0	0	0	7	1	9	3	0	2	1	5	4	0
												0	1	0	1	0	8	1	11	2	0	1	0	4	4	0
												0	1	0	4	1	6	1	7	2	0	0	0	9	2	0
												0	1	0	0	0	12	0	12	5	0	1	0	0	2	0
												0	1	0	2	1	8	2	7	0	0	3	1	4	4	0
												0	2	0	1	1	6	4	10	3	0	2	0	3	1	0
												0	1	0	1	0	11	2	9	2	0	1	0	4	2	0
												0	3	0	0	1	9	1	10	5	0	0	0	2	2	0
												0	0	0	0	1	9	4	10	0	0	4	0	5	0	0
												0	2	0	0	0	10	0	15	1	0	1	0	4	0	0
												0	2	1	3	0	5	5	12	2	0	1	0	2	0	0
												0	1	1	2	0	6	3	13	1	0	3	0	2	1	0
												0	4	0	2	0	6	3	13	1	0	1	0	3	0	0
												0	0	0	0	1	8	1	14	2	0	2	0	2	3	0
												0	1	0	1	0	12	4	12	0	0	0	0	2	1	0
												0	1	0	0	0	14	3	12	0	0	1	0	0	2	0
												0	0	0	1	0	11	0	15	1	0	1	0	3	1	0
												0	1	0	1	0	8	4	9	0	0	4	0	5	1	0
												0	2	0	2	0	9	0	12	2	0	1	1	3	1	0
												0	1	1	2	1	7	1	9	2	0	2	0	5	2	0
												0	4	1	2	0	4	4	10	2	0	3	0	3	0	0
												0	4	0	0	0	12	0	12	1	0	1	0	2	1	0
												0	4	0	3	0	11	1	11	0	0	1	0	1	1	0
												0	0	0	0	1	6	2	14	2	0	2	0	3	3	0
												0	4	0	2	0	10	1	11	0	0	1	0	3	1	0
												0	1	0	1	1	17	3	7	0	0	1	0	2	0	0
												0	0	0	0	1	7	5	13	0	0	3	0	4	0	0
												0	0	0	1	0	5	3	17	1	0	3	0	2	1	0
												0	3	0	2	0	12	2	10	0	0	1	0	1	2	0
												0	4	0	2	1	13	1	9	2	0	0	0	0	1	0
												0	3	0	3	0	7	2	13	0	0	0	0	4	1	0
												0	2	1	0	1	8	1	10	3	0	2	1	1	3	0
												0	0	0	2	0	8	4	10	1	0	2	1	3	2	0
												0	3	1	2	0	10	3	8	1	0	2	0	3	0	0
												0	1	0	0	0	12	4	13	0	0	1	1	1	0	0
												0	3	1	3	0	8	1	11	1	0	2	0	3	0	0
												0	5	1	0	0	16	3	4	0	0	0	0	2	2	0
												0	1	0	0	0	13	4	9	1	0	1	0	3	1	0
												0	2	1	1	0	7	1	9	3	0	2	1	4	2	0
												0	1	0	0	0	6	4	16	1	0	2	0	3	0	0
												0	0	0	2	0	10	0	15	2	0	1	0	3	0	0
												0	4	0	0	1	6	2	11	4	0	2	0	3	0	0
												0	5	1	1	1	7	3	10	3	0	1	0	1	0	0
												0	4	0	2	0	7	1	14	2	0	1	0	2	0	0
												0	1	1	3	1	6	3	7	1	0	2	1	6	1	0
												0	5	1	0	0	9	3	8	4	0	0	0	2	1	0
												0	2	0	0	0	7	1	13	3	0	1	0	3	3	0
												0	1	0	0	0	10	1	13	0	0	1	0	6	1	0
												0	2	0	1	0	7	4	13	1	0	2	0	3	0	0
												0	2	0	4	0	7	3	12	1	0	0	0	4	0	0
												0	0	0	1	0	18	1	8	0	0	1	0	1	3	0
												0	2	0	0	0	5	2	11	1	0	4	0	5	3	0
												0	2	1	1	1	9	3	7	5	0	0	1	2	1	0
												0	1	0	0	0	6	2	14	4	0	0	0	4	2	0
												0	1	0	1	0	9	0	13	4	0	1	0	2	2	0
												0	2	0	2	0	7	1	14	2	0	0	0	5	0	0
												0	1	0	1	0	9	5	13	2	0	1	0	1	0	0
												0	2	0	0	0	6	1	12	3	0	0	0	7	2	0
												0	2	0	1	1	11	2	7	4	0	1	1	2	1	0
												0	1	0	0	0	7	4	13	1	0	2	0	4	1	0
												0	4	0	2	1	3	1	10	3	0	1	0	6	2	0
												0	1	0	1	0	9	0	12	1	0	1	0	5	3	0
												0	1	0	3	1	11	2	5	5	0	0	0	3	2	0
												0	1	0	1	0	8	1	17	1	0	0	1	3	0	0
												0	1	1	2	0	7	4	13	1	0	1	0	2	1	0
												0	5	1	1	1	9	2	9	3	0	2	0	0	0	0
												0	3	1	3	0	5	2	15	1	0	1	0	1	1	0
												0	1	0	0	0	7	3	14	2	0	3	0	3	0	0
												0	2	0	1	0	7	4	13	1	0	2	1	2	0	0
												0	5	0	2	0	12	1	9	1	0	0	0	2	1	0
												0	1	1	2	0	6	4	10	3	0	2	1	2	1	0
												0	1	0	0	0	11	0	16	1	0	1	0	2	1	0
												0	1	0	0	0	10	1	16	1	0	1	1	2	0	0
												0	2	1	1	0	9	5	7	2	0	2	0	4	0	0
												0	1	0	0	1	7	2	11	3	0	1	0	4	3	0
												0	4	0	1	0	9	2	13	2	0	0	0	1	1	0
												0	0	0	1	0	12	0	16	1	0	1	0	1	1	0
												0	2	1	2	0	7	2	10	2	0	1	1	4	1	0
												0	1	0	0	0	8	2	9	2	0	2	1	6	2	0
												0	2	1	2	0	4	3	12	2	0	3	1	2	1	0
												0	0	1	0	0	10	3	15	0	0	2	0	0	2	0
												0	2	0	2	0	7	2	13	4	0	1	0	0	2	0
												0	1	0	0	0	12	1	12	2	0	0	0	3	2	0
												0	1	0	0	0	9	3	8	4	0	2	1	2	3	0
												0	2	0	0	0	12	1	14	0	0	0	0	3	1	0
												0	3	0	1	1	7	0	14	1	0	2	0	4	0	0
												0	4	0	2	0	8	1	13	0	0	0	0	4	1	0
												0	1	1	2	0	7	2	13	2	0	2	1	1	1	0
												0	4	0	3	0	4	3	13	2	0	2	0	2	0	0
												0	4	0	3	1	7	0	11	1	0	1	1	3	1	0
												0	1	0	1	0	11	6	7	1	0	2	0	3	1	0
												0	4	1	1	0	10	5	10	1	0	0	0	1	0	0
												0	1	0	2	1	7	1	14	3	0	0	0	2	2	0
												0	5	0	1	1	8	1	11	4	0	0	0	1	1	0
												0	3	0	1	0	9	0	11	1	0	1	1	6	0	0
												0	1	0	1	0	5	4	14	2	0	1	1	2	2	0
												0	1	1	2	0	7	5	12	2	0	2	0	1	0	0
												0	1	0	0	0	8	1	13	3	0	1	0	4	2	0
												0	2	0	2	0	5	5	15	1	0	1	0	2	0	0
												0	1	0	0	0	12	3	14	0	0	1	0	1	1	0
												0	5	0	2	0	9	2	12	1	0	0	0	2	0	0
												0	3	1	2	0	9	4	7	1	0	2	0	2	2	0
												0	0	0	1	0	8	3	8	0	0	5	0	6	2	0
												0	3	0	0	1	9	2	11	2	0	1	0	2	2	0
												0	1	0	0	0	11	2	11	3	0	0	0	4	1	0
												0	3	0	1	0	10	0	16	0	0	0	1	2	0	0
												0	0	0	1	0	7	1	16	1	0	0	0	6	1	0
												0	1	0	0	0	9	2	11	3	0	1	1	3	2	0
												0	4	0	1	1	7	1	9	4	0	0	0	3	3	0
												0	1	0	2	1	6	2	10	3	0	1	1	3	3	0
												0	3	0	2	0	8	1	15	1	0	0	0	2	1	0
												0	0	0	1	0	8	5	12	4	0	0	0	3	0	0
												0	3	0	1	1	7	1	14	2	0	0	1	2	1	0
												0	5	1	0	0	11	4	6	3	0	1	0	1	1	0
												0	0	0	2	0	5	4	13	4	0	2	0	2	1	0
												0	2	0	0	0	6	1	14	2	0	1	0	5	2	0
												0	0	0	1	0	11	1	12	4	0	1	0	2	1	0
												0	1	0	1	0	6	3	10	2	0	1	1	5	3	0
												0	3	0	1	0	8	3	13	1	0	0	1	3	0	0
												0	1	0	0	0	11	1	14	1	0	1	0	3	1	0
												0	1	0	3	1	10	5	6	3	0	2	0	1	1	0
												0	1	0	1	0	7	5	13	0	0	3	0	2	1	0
												0	0	1	1	1	16	0	12	0	0	1	0	1	0	0
												0	2	0	2	0	6	1	15	2	0	0	0	5	0	0
												0	5	0	2	0	9	1	13	2	0	0	0	1	0	0
												0	4	0	2	0	6	2	11	3	0	1	0	2	2	0
												0	4	0	3	0	10	1	10	1	0	1	0	3	0	0
												0	1	0	0	0	5	2	13	1	0	2	1	4	4	0
												0	1	0	2	0	4	2	11	4	0	2	0	5	2	0
												0	4	0	2	0	6	1	16	2	0	0	0	2	0	0
												0	4	1	1	0	9	3	8	3	0	0	0	3	1	0
												0	4	0	1	0	7	2	11	2	0	1	0	5	0	0
												0	2	0	0	0	10	4	15	1	0	0	0	0	1	0
												0	1	0	1	0	7	4	11	2	0	2	0	2	3	0
												0	0	0	1	1	12	1	14	0	0	0	0	3	1	0
												0	1	0	1	0	9	3	8	4	0	1	0	4	2	0
												0	4	0	2	1	5	2	12	1	0	0	0	4	2	0
												0	6	0	1	0	11	4	6	2	0	1	0	1	1	0
												0	3	0	3	0	7	3	9	2	0	0	0	4	2	0
												0	4	0	3	0	9	1	9	1	0	1	0	5	0	0
												0	4	0	1	1	10	1	9	3	0	0	0	2	2	0
												0	1	0	4	0	5	4	12	1	0	2	0	4	0	0
												0	0	0	1	1	10	4	12	3	0	0	0	1	1	0
												0	4	0	1	0	10	3	7	4	0	0	1	2	1	0
												0	0	0	1	0	8	1	13	2	0	0	0	6	2	0
												0	0	0	1	0	9	1	14	2	0	1	0	2	3	0
												0	3	0	1	0	9	3	11	1	0	2	0	2	1	0
												0	0	0	2	0	11	0	13	4	0	1	0	1	1	0
												0	0	0	1	0	8	1	15	1	0	1	0	3	3	0
												0	2	0	3	0	7	1	10	1	0	2	1	6	0	0
												0	2	0	2	0	10	2	10	3	0	1	0	2	1	0
												0	1	0	0	0	10	4	12	0	0	1	0	3	2	0
												0	3	0	0	0	5	2	15	0	0	2	0	4	2	0
												0	3	0	0	0	6	2	12	1	0	4	0	4	1	0
												0	0	0	2	0	8	3	14	2	0	1	0	2	1	0
												0	1	0	0	1	9	1	13	2	0	0	0	4	2	0
												0	1	0	0	0	10	0	15	1	0	2	0	3	1	0
												0	1	0	0	0	5	4	10	4	0	1	0	5	3	0
												0	1	0	1	0	9	0	11	5	0	2	0	3	1	0
												0	2	1	1	0	6	4	13	2	0	1	0	2	1	0
												0	0	0	2	0	8	1	12	3	0	0	0	5	2	0
												0	1	0	1	0	3	3	18	1	0	2	0	4	0	0
												0	1	0	2	1	9	1	9	5	0	0	0	3	2	0
												0	1	0	0	1	8	1	14	1	0	1	0	3	3	0
												0	3	1	1	1	9	3	10	2	0	1	1	1	0	0
												0	2	0	0	0	11	1	10	3	0	4	0	1	1	0
												0	3	0	2	0	7	1	11	3	0	0	0	2	4	0
												0	3	1	4	0	7	1	8	2	0	2	0	5	0	0
												0	5	0	3	0	8	2	12	2	0	0	0	1	0	0
												0	4	1	0	0	10	1	11	3	0	0	0	2	1	0
												0	2	1	1	0	6	2	11	3	0	2	1	3	1	0
												0	3	0	4	1	7	1	6	2	0	1	0	6	2	0
												0	0	0	1	0	7	1	11	5	0	1	0	4	3	0
												0	3	1	2	0	7	1	13	1	0	2	0	1	2	0
												0	4	0	2	0	7	2	11	2	0	2	1	1	1	0
												0	1	0	1	0	8	1	14	0	0	0	0	6	2	0
												0	1	0	1	0	8	2	11	6	0	0	0	2	2	0
												0	1	0	1	0	7	3	16	1	0	2	0	1	1	0
												0	1	0	0	0	13	3	10	1	0	1	0	3	1	0
												0	4	0	1	1	8	2	12	3	0	0	0	1	1	0
												0	1	0	1	0	6	0	11	3	0	3	1	3	4	0
												0	1	0	0	0	14	2	12	1	0	2	0	1	0	0
												0	2	0	2	0	7	0	14	1	0	1	0	5	1	0
												0	4	0	3	1	7	1	10	2	0	0	0	4	1	0
												0	1	0	0	0	13	1	11	2	0	0	0	3	2	0
												0	0	0	2	0	6	4	11	2	0	3	1	2	2	0
												0	1	0	1	0	5	3	15	1	0	3	0	3	1	0
												0	1	0	0	0	6	0	17	4	0	1	0	3	1	0
												0	0	0	1	0	13	1	10	3	0	0	1	3	1	0
												0	2	0	1	1	9	1	10	3	0	0	1	3	2	0
												0	0	0	2	0	13	0	9	3	0	1	0	3	2	0
												0	2	0	2	0	5	1	14	3	0	0	0	5	1	0
												0	2	0	3	0	10	0	14	1	0	1	0	2	0	0
												0	0	0	1	0	13	2	9	4	0	0	0	3	1	0
												0	0	0	1	0	10	3	11	1	0	3	0	4	0	0
												0	0	0	2	0	6	3	13	2	0	2	1	3	1	0
												0	2	0	0	0	7	4	14	1	0	3	0	2	0	0
												0	1	1	0	0	11	2	12	1	0	2	0	2	1	0
												0	1	0	3	1	6	1	14	2	0	0	0	3	2	0
												0	1	0	0	0	6	3	12	4	0	3	1	2	1	0
												0	2	1	3	0	5	3	15	0	0	1	0	2	1	0
												0	5	0	2	1	6	2	10	3	0	1	0	2	1	0
												0	1	0	0	0	12	1	12	2	0	0	0	5	0	0
												0	4	0	1	0	13	1	8	0	0	1	0	3	2	0
												0	2	0	0	0	7	1	12	3	0	0	0	7	1	0
												0	4	1	2	0	8	2	12	1	0	1	0	2	0	0
												0	4	1	0	0	11	2	10	1	0	1	0	2	1	0
												0	4	0	1	0	19	0	4	0	0	1	0	2	2	0
												0	1	0	0	0	9	3	16	1	0	1	0	1	1	0
												0	2	0	0	0	9	3	11	2	0	1	0	3	2	0
												0	0	0	0	1	11	2	17	0	0	0	0	2	0	0
												0	0	0	1	0	10	2	17	1	0	0	0	2	0	0
												0	5	0	2	0	5	2	10	3	0	2	1	2	1	0
												0	2	0	2	0	9	1	14	3	0	0	0	1	1	0
												0	1	0	0	0	8	0	13	1	0	1	0	6	3	0
												0	1	1	2	0	7	2	12	1	0	3	0	4	0	0
												0	1	0	1	0	11	2	14	0	0	0	0	3	1	0
												0	1	0	2	1	11	2	12	0	0	2	0	1	1	0
												0	2	0	1	1	11	0	12	1	0	1	0	4	0	0
												0	1	0	0	0	13	0	12	5	0	1	0	1	0	0
												0	6	0	0	0	14	1	9	1	0	0	0	2	0	0
												0	2	0	1	1	8	1	11	4	0	0	0	3	2	0
												0	1	0	1	0	16	1	9	0	0	0	0	3	2	0
												0	1	1	2	0	6	4	9	3	0	2	0	3	2	0
												0	1	0	0	0	10	3	15	0	0	1	0	2	1	0
												0	6	1	1	0	11	2	8	1	0	1	0	2	0	0
												0	3	0	3	0	6	1	8	3	0	3	0	4	2	0
												0	1	0	1	0	10	3	10	0	0	1	0	5	2	0
												0	5	0	1	0	11	0	6	3	0	1	1	4	1	0
												0	5	0	3	0	6	2	11	2	0	0	0	3	1	0
												0	1	0	1	0	11	1	12	2	0	1	0	4	0	0
												0	1	1	0	0	9	2	14	4	0	0	0	2	0	0
												0	2	0	1	1	9	1	8	5	0	1	0	3	2	0
												0	3	0	1	0	13	1	11	1	0	0	0	2	1	0
												0	4	0	2	1	6	1	11	3	0	1	0	2	2	0
												0	1	0	0	0	7	2	16	0	0	3	0	2	2	0
												0	3	0	0	1	10	1	8	4	0	0	0	3	3	0
												0	1	0	1	0	4	3	13	2	0	1	1	4	3	0
												0	4	0	3	1	4	1	12	2	0	1	0	2	3	0
												0	4	0	1	0	7	1	15	2	0	2	0	1	0	0
												0	2	0	1	0	13	4	6	3	0	1	0	2	1	0
												0	1	0	0	0	9	2	11	2	0	3	0	4	1	0
												0	1	0	1	0	6	4	11	2	0	3	1	2	2	0
												0	4	0	3	0	9	0	11	1	0	1	0	3	1	0
												0	0	0	0	1	5	0	17	3	0	2	0	3	2	0
												0	3	0	1	0	9	4	11	0	0	2	0	2	1	0
												0	2	0	0	0	10	2	11	3	0	1	1	2	1	0
												0	3	0	2	0	11	0	10	3	0	1	0	2	1	0
												0	0	0	1	0	11	2	13	2	0	1	0	3	0	0
												0	4	0	1	1	8	1	10	2	0	1	0	4	1	0
												0	0	0	2	0	14	3	7	3	0	1	0	2	1	0
												0	2	0	0	0	6	3	10	3	0	4	1	2	2	0
												0	0	0	1	0	12	1	15	1	0	1	0	2	0	0
												0	0	0	0	1	9	4	10	2	0	1	0	3	3	0
												0	3	1	0	1	7	1	11	4	0	0	0	2	3	0
												0	1	1	0	0	9	2	11	0	0	1	1	6	1	0
												0	2	0	0	0	11	2	13	1	0	0	0	3	1	0
												0	2	1	0	0	4	0	13	2	0	0	0	7	4	0
												0	1	1	2	0	8	3	11	2	0	2	0	3	0	0
												0	4	1	0	0	11	3	7	0	0	2	0	3	2	0
												0	1	0	2	1	6	1	13	4	0	1	0	3	1	0
												0	0	0	1	0	11	1	15	1	0	0	0	3	1	0
												0	6	0	0	0	12	1	7	3	0	1	0	2	1	0
												0	1	0	1	0	9	0	11	1	0	1	0	8	1	0
												0	3	1	3	0	9	1	10	1	0	2	0	2	1	0
												0	3	0	2	0	7	2	9	4	0	1	0	2	3	0
												0	2	0	0	0	6	4	10	3	0	2	1	3	2	0
												0	1	1	2	0	8	4	9	0	0	3	0	4	1	0
												0	3	1	3	0	8	3	12	1	0	0	0	2	0	0
												0	1	0	3	1	11	0	13	1	0	1	0	2	0	0
												0	1	1	0	0	14	2	6	5	0	2	0	1	1	0
												0	2	1	1	0	8	4	7	5	0	1	0	4	0	0
												0	1	0	0	1	11	0	16	1	0	1	0	2	0	0
												0	1	0	1	0	10	1	12	4	0	1	0	2	1	0
												0	2	0	1	1	9	1	11	5	0	1	0	0	2	0
												0	2	1	2	0	5	3	9	4	0	3	1	1	2	0
												0	1	0	0	1	7	2	15	2	0	2	0	3	0	0
												0	1	0	1	0	6	4	15	1	0	2	0	3	0	0
												0	1	0	0	0	8	1	14	3	0	0	0	4	2	0
												0	5	1	1	0	11	0	8	3	0	0	1	2	1	0
												0	2	0	3	0	8	2	11	1	0	0	1	5	0	0
												0	2	0	0	0	10	0	12	4	0	1	0	3	1	0
												0	4	0	1	0	11	2	8	3	0	0	0	3	1	0
												0	2	0	2	0	7	2	13	2	0	2	0	2	1	0
												0	3	1	3	0	10	3	9	2	0	0	0	2	0	0
												0	1	0	2	1	8	1	10	4	0	1	0	5	0	0
												0	2	0	3	1	4	1	12	2	0	0	0	6	2	0
												0	0	0	1	0	17	3	7	0	0	1	0	2	2	0
												0	1	0	1	0	13	5	9	0	0	1	0	2	1	0
												0	0	0	2	1	16	0	8	0	0	2	0	3	1	0
												0	1	0	0	0	7	4	14	1	0	2	0	3	1	0
												0	1	0	0	1	8	2	11	3	0	1	0	3	3	0
												0	1	0	0	0	10	0	15	2	0	2	0	3	0	0
												0	3	0	3	0	7	2	12	1	0	0	0	5	0	0
												0	0	0	1	0	8	2	16	1	0	2	0	3	0	0
												0	4	0	2	0	13	1	10	1	0	1	0	1	0	0
												0	1	1	0	0	6	2	15	1	0	2	0	5	0	0
												0	4	0	1	1	8	1	10	5	0	1	0	1	1	0
												0	1	0	1	0	16	1	10	1	0	1	1	1	0	0
												0	3	0	0	0	7	3	13	2	0	1	1	2	1	0
												0	0	0	0	1	7	2	15	3	0	0	0	3	2	0
												0	2	0	2	0	9	0	14	2	0	2	0	1	1	0
												0	0	0	1	1	16	4	6	3	0	0	0	1	1	0
												0	2	1	0	0	10	1	13	0	0	0	0	4	2	0
												0	0	0	2	0	6	2	13	1	0	1	0	8	0	0
												0	4	0	1	1	11	1	9	3	0	0	0	1	2	0
												0	0	1	1	0	11	0	12	3	0	1	0	2	2	0
												0	2	0	0	0	4	4	11	3	0	1	0	5	3	0
												0	1	1	0	0	9	3	16	1	0	0	0	2	0	0
												0	0	0	1	1	7	3	12	1	0	1	1	5	1	0
												0	5	0	1	0	9	1	13	1	0	0	0	2	1	0
												0	1	0	1	1	9	1	16	0	0	1	0	3	0	0
												0	3	0	2	1	7	3	9	1	0	1	0	4	2	0
												0	1	0	0	0	9	1	15	2	0	1	0	2	2	0
												0	1	0	0	0	8	1	12	4	0	1	0	4	2	0
												0	1	0	0	1	8	4	12	1	0	2	1	2	1	0
												0	1	1	4	1	7	1	8	1	0	3	1	4	1	0
												0	4	1	1	0	6	4	8	1	0	3	0	4	1	0
												0	1	1	0	0	7	0	19	1	0	1	0	3	0	0
												0	1	0	1	0	7	1	13	5	0	1	0	1	3	0
												0	3	0	1	0	14	0	7	4	0	1	0	2	1	0
												0	0	1	0	0	12	3	13	0	0	2	0	1	1	0
												0	0	0	1	0	7	2	14	2	0	0	0	6	1	0
												0	2	0	3	0	8	2	13	0	0	0	0	4	1	0
[truncated: 8,460 more rows]
